# Supplementary material for: Multi-omics reveals deoxycholic acid modulates bile acid metabolism via the gut microbiota to antagonize carbon tetrachloride-induced chronic liver injury
Source: Gut Microbes. 2024 Feb 28;16(1):2323236. doi: 10.1080/19490976.2024.2323236 (PMC10903553; doi:10.1080/19490976.2024.2323236)
Supplement: Supplemental Material [file KGMI_A_2323236_SM2558.zip]

Archive with 2 entries (2 files):
- Supplementarytables.xlsx
- Supplementary document.docx
