# Supplementary material for: Multi-omics reveals deoxycholic acid modulates bile acid metabolism via the gut microbiota to antagonize carbon tetrachloride-induced chronic liver injury
Source: Gut Microbes. 2024 Feb 28;16(1):2323236. doi: 10.1080/19490976.2024.2323236 (PMC10903553; doi:10.1080/19490976.2024.2323236)
Supplement: Supplemental Material [file KGMI_A_2323236_SM2558.zip › Supplementarytables.xlsx]

## Sheet: Table S1
Table S1. Internal standards employed in bile acids metabolite analyses
Compounds	abbreviation	Cat number	Brand
L-2-chlorophenylalanine	L-2-CPA	106151-100mg	Beijing Bailingwei
[2H3]-L-Carnitine HCl	[2H3]-LCarn HCl	IR-76063	Isoreag
4-Fluoro-L-α-phenylglycine	4F-L-α-PG	ZTO-F0862-1g	TCI
L-Phenylalanine (2-13C, 99%)	L-Phe (2-13C, 99%)	ZTO-P0134-25g	TCI
[2H5]-Hippuric Acid	[2H5]-HA	ZTR-H356702-10mg	TRC
[2H5]-Kynurenic Acid	[2H5]-KA	IR-21812	Isoreag
[2H5]-Phenoxy acetic Acid	[2H5]-PAA	IR-22227-250mg	Isoreag

## Sheet: Table S2
Table S2. Internal standards employed in metabolite analyses
Compounds	Abbreviation	Cat number	Brand
Cholic acid-d4	CA-d4	IR-14894	Isoreag
Glycolithocholic acid-d4	GLCA-d4	IR-14913	Isoreag
Deoxycholic acid-d4	DCA-d4	IR-14896	Isoreag
Lithocholic acid-d4	LCA-d4	IR-14895	Isoreag
Glycochenodeoxycholic acid-d4	GCDCA-d4	IR-14899	Isoreag
Taurocholic acid-d4	TCA-d4	IR-15579	Isoreag
Tauroursodeoxycholic-2,2,3,4,4-d5 Acid	TUDCA-d5	IR-70202	Isoreag
Glycodeoxycholic acid-d4	GDCA-d4	IR-14908	Isoreag
Chenodeoxycholic acid-d4	CDCA-d4	IR-14897	Isoreag
Taurochenodeoxycholic Acid-[d9] Sodium Salt	TCDCA-d9	IR-14902	Isoreag
glycocholic-d4 Acid	GCA-d4	MTCH-10199	Scrbio
ursodeoxycholic Acid-[ D4]	UDCA-d4	MTCH-10071	Scrbio
3β-Cholic Acid-[D4]	3βCA-d4	MTCH-10256	Scrbio

## Sheet: Table S3
Table S3. Mouse primer sequences used in qRT-PCR experiments
Target	Primer	Sequence (5’-3’)
β-actin	β-actin-RT-F	TGTCCACCTTCCAGCAGATGT
	β-actin-RT-R	AGCTCAGTAACAGTCCGCCTAG
Junb	Junb-RT-F	ACAGCCTTTCTATCACGACGACTC
	Junb-RT-R	AGGTGGGTTTCAGGAGTTTGTAGTC
Fos	Fos-RT-F	TCCCGTGGTCACCTGTACTCC
	Fos-RT-R	TGCTGCTGCTGCCCTTTCG
Jun	Jun-RT-F	CGCCAACCTCAGCAACTTCAAC
	Jun-RT-R	GCGGCTGCGAGGGAAAGG
Socs3	Socs3-RT-F	ACCAAGAACCTACGCATCCAGTG
	Socs3-RT-R	TGCACCAGCTTGAGTACACAGTC
Ptgs2	Ptgs2-RT-F	TGGTGCCTGGTCTGATGATGTATG
	Ptgs2-RT-R	GTCTGCTGGTTTGGAATAGTTGCTC
Tnfaip3	Tnfaip3-RT-F	TGTCACCAACGCTCCAAGTCTG
	Tnfaip3-RT-R	TTGCTTGTCCCTGCTCTGTCTC
Tnf	Tnf-RT-F	ACGCTCTTCTGTCTACTGAACTTCG
	Tnf-RT-R	TGGTTTGTGAGTGTGAGGGTCTG
Ccl2	Ccl2-RT-F	ACTCACCTGCTGCTACTCATTCAC
	Ccl2-RT-R	TCTTTGGGACACCTGCTGCTG
Lcn2	Lcn2-RT-F	ACCACGGACTACAACCAGTTCG
	Lcn2-RT-R	CTTGGCAAAGCGGGTGAAACG
Fosl1	Fosl1-RT-F	TGACCACACCCTCTCTGACTCC
	Fosl1-RT-R	CGCCACTGCTGCTGCTACTC
α-SMA	α-SMA-F	TCCCTGGAGAAGAGCTACGAA
	α-SMA-R	ACAGGACGTTGTTAGCATAGAG
Collagen I	Collagen I-F	CTGGCGGTTCAGGTCCAAT
	Collagen I-R	TTCCAGGCAATCCACGAGC

## Sheet: Table S4
Table S4. Basic information of healthy controls and CLD patients.
	HC	CHB	NASH	ALD	PBC
Number	20	10	10	10	10
Gender (male/female)	11/9	6/4	8/2	10/0	2/8
Age (years)	46.15±13.31	41.80±11.77	34.00±13.42	51.60±9.58	54.50±7.76
ALT，median （IQR），U/L	14.00（12.00-18.50）	84.50（56.75-143.25）	67.00（55.50-96.50）	36.50（18.00-109.80）	48.50（25.50-73.00）
AST，median （IQR），U/L	17.00（15.00-21.75）	48.00（36.75-84.00）	36.50（27.50-53.25）	53.00（37.25-116.00）	65.00（31.3-165.8）

## Sheet: Table S5
	Table S5. Differential metabolites identified between the HC and CLD groups.
Compounds	Abbreviation	Class	Substance Category	HC1	HC2	HC3	HC4	HC5	HC6	HC7	HC8	HC9	HC10	HC11	HC12	HC13	HC14	HC15	HC16	HC17	HC18	HC19	HC20	NASH1	NASH2	NASH3	NASH4	NASH5	NASH6	NASH7	NASH8	NASH9	NASH10	PBC1	PBC2	PBC3	PBC4	PBC5	PBC6	PBC7	PBC8	PBC9	PBC10	ALD1	ALD2	ALD3	ALD4	ALD5	ALD6
3-Oxocholic acid	3-oxo-CA	BAs	BAs	0.0663	0.03119	0.030889999999999997	0.02768	0.0264	0.00344	0.027710000000000002	0.01077	0.030289999999999997	0.015340000000000001	0.00809	0.019530000000000002	0.04987	0.02069	0.01485	0.0105	0.01959	0.01659	0.02474	0.029589999999999998	0.014230000000000001	0.00755	0.02615	0.05272999999999999	0.06901	0.04755	0.030789999999999998	0.01873	0.00857	0.10404000000000001	0.00487	0.00997	0.04131	0.04235	0.03805	0.00331	0.13113	0.07122	0.02659	0.1342	0.22153	0.02951	0.01789	0.18165	0.035910000000000004	0.00839
7-ketolithocholic acid	7-KLCA	BAs	BAs	11.8962	3.0331599999999996	6.2498	9.85618	0.9388299999999999	0.0	1.0220799999999999	2.8448599999999997	0.8460200000000001	3.16342	1.12753	2.90286	1.71002	1.6260700000000001	0.0	0.0	0.9264700000000001	1.08817	5.258719999999999	0.9951200000000001	3.0487	2.97158	1.55704	1.14628	7.595260000000001	2.2241	0.6823199999999999	2.4842400000000002	8.5219	17.8615	17.55656	0.0	21.5766	32.3846	13.78168	0.0	19.65972	4.95884	3.71058	27.1224	15.509279999999999	4.3059	4.55288	2.18548	9.75656	1.18279
Cholic Acid 3 Sulfate Sodium Salt	CA-3S	BAs	BAs	0.40886999999999996	0.6117600000000001	0.58728	0.67669	0.4799	0.40973000000000004	0.29341	0.76957	1.22732	0.30509000000000003	0.79601	0.9817	1.0266	0.71659	0.79285	0.35673	0.6030300000000001	0.93353	0.5797100000000001	0.6633399999999999	0.73505	0.73465	0.37096	0.54404	0.6437	0.64849	0.32345	0.0	1.6126	2.48026	0.0	0.44261000000000006	3.123	0.5966899999999999	0.0	0.77557	0.50354	8.84334	0.84401	1.11827	1.8252	0.75017	4.07386	13.259979999999999	0.66628	0.68891
3β-deoxycholic acid	3β-DCA	BAs	BAs	0.0	103.3486	49.8394	41.4658	16.986639999999998	7.64532	19.7059	24.0724	21.1098	29.5444	150.015	28.3692	55.6446	15.19026	67.4942	24.1292	0.0	20.3912	98.5382	0.0	28.452	66.6136	0.0	22.7998	160.1884	0.0	0.0	0.0	31.635	73.4526	2.21822	0.0	0.0	0.0	0.0	2.10296	0.0	5.36632	25.9914	0.0	0.0	0.0	0.0	0.0	0.0	46.3876
Ursocholic acid	UCA	BAs	BAs	3.46216	1.0061200000000001	0.56148	1.1754799999999999	0.0	0.0	0.0	0.5826899999999999	0.0	2.01442	0.48694	0.0	1.26768	0.61337	0.0	0.0	0.0	0.0	0.0	1.29414	0.0	0.52982	2.2797400000000003	5.79284	1.85822	5.049180000000001	4.26582	0.0	0.0	7.450880000000001	0.0	0.0	0.0	2.09	2.7136	0.0	4.7146	0.7861	0.0	0.6296	4.04216	3.8274199999999996	0.0	1.91202	0.89575	0.0
Deoxycholic acid	DCA	BAs	BAs	14.573360000000001	186.5718	114.6552	45.0734	131.7684	24.985	112.8444	84.6186	171.7096	102.879	203.372	112.9066	367.518	63.6088	81.422	97.7086	10.923680000000001	47.2696	202.824	42.7222	114.3014	191.5922	38.2462	109.2942	588.272	13.55936	0.0	27.012	161.7758	199.9006	28.931	7.00582	0.0	9.54912	0.0	14.02188	9.080860000000001	6.18872	57.4862	156.3174	0.0	0.0	15.974379999999998	56.073	0.0	143.065
Nor-Deoxycholic Acid	23-DCA	BAs	BAs	0.39655999999999997	3.60782	0.71808	0.71973	0.5687300000000001	0.80935	0.0	0.0	1.34846	0.66288	2.77928	0.9651700000000001	1.1991399999999999	1.0999	3.58302	1.7790400000000002	0.23348000000000002	0.99236	6.14698	0.0	0.5425800000000001	2.70242	0.0	0.0	0.37093000000000004	0.0	0.0	0.0	4.3627	0.0	0.0	0.0	0.0	0.0	0.0	0.0	0.0	0.0	0.0	0.7538	0.0	0.0	0.0	0.0	0.0	4.98428
ω-muricholic acid	ω-MCA	BAs	BAs	0.0	0.0	15.04914	0.0	0.0	0.0	0.0	0.0	0.0	0.0	0.0	0.0	0.0	0.0	0.0	0.0	0.0	0.0	15.460579999999998	0.0	0.0	0.0	0.0	0.0	0.0	0.0	0.0	0.0	17.498620000000003	8.79702	22.957	0.0	62.897	22.8094	0.0	12.90546	27.4374	55.5562	15.7473	27.7188	29.1524	0.0	56.6096	65.9776	0.0	0.0
12-Oxochenodeoxycholic acid	12-oxo-CDCA	BAs	BAs	2.16566	1.11798	0.9001600000000001	0.59736	0.7144199999999999	0.0	2.1211599999999997	0.6129899999999999	0.0	3.34208	0.54803	0.0	2.1789	0.0	0.0	0.0	1.45307	0.24666	0.0	1.3088899999999999	0.74556	1.14915	0.32549	2.58882	2.25054	1.71753	1.1872	2.5007	1.2441200000000001	8.01228	0.0	0.0	0.0	0.0	3.9643	0.0	2.3498200000000002	0.0	0.0	1.56476	3.9659800000000005	0.37481	0.0	30.7852	0.0	0.46041000000000004
7-Ketodeoxycholic acid	7-KDCA	BAs	BAs	6.3308800000000005	2.6365	1.20836	4.96256	1.8881400000000002	0.0	1.8245099999999999	1.75853	1.7236900000000002	3.33998	0.0	2.15564	3.4282800000000004	0.0	1.19134	0.0	0.0	1.09429	16.46964	1.70461	1.28704	3.6435199999999996	1.62294	1.5948200000000001	4.99602	6.88104	3.63982	3.8249199999999997	2.7352	12.4571	1.9633	1.10273	28.609	9.45524	8.19614	1.49984	6.03276	10.6236	4.79936	18.2408	3.73714	3.1824	20.2818	5.64478	5.47436	1.87618
Glycoursodeoxycholic Acid 3 Sulfate Sodium	GUDCA-3S	BAs	BAs	14.41054	9.45708	11.89222	22.3316	4.54062	3.39932	10.65808	7.111860000000001	5.0345	14.70038	11.724160000000001	8.788780000000001	1.57776	16.23094	3.15564	2.9809400000000004	15.23886	4.08448	2.7892200000000003	39.2042	7.1947	3.1743200000000003	14.31776	2.8456599999999996	66.765	76.2622	53.1196	10.200660000000001	61.1732	270.888	4150.82	28.2666	7818.64	774.018	322.002	44.5248	1176.666	4533.58	2189.62	2803.04	504.1	282.074	457.136	1416.048	734.29	9.35272
3β-Cholic Acid	3β-CA	BAs	BAs	1.7121	2.10272	1.17204	1.97521	2.6848400000000003	0.09543	1.1356700000000002	1.71625	1.81085	1.72315	0.42794	3.24302	1.72307	0.20934	0.36669	0.70586	0.53451	0.89175	2.22484	1.4482	1.0678	1.08435	0.56993	2.1621799999999998	1.84428	1.8838599999999999	0.5701	0.062270000000000006	1.55903	3.50866	1.15016	0.08392999999999999	0.57693	1.1925	2.02152	0.024380000000000002	4.2071	1.26156	0.9004200000000001	12.54572	6.2325	1.04916	0.97483	3.72946	0.64617	1.0405799999999998
cholic acid	CA	BAs	BAs	22.7016	27.0538	20.7558	63.0604	32.099	7.9107	29.3714	24.1832	50.335	24.5102	11.12144	38.8822	91.91	11.635660000000001	10.40668	19.437179999999998	15.86116	16.65018	146.8084	20.3082	20.784	64.0688	30.1112	31.5888	41.9912	60.4372	17.05282	21.909	50.448	41.2912	9.95158	12.558860000000001	389.866	32.0002	40.239	15.5023	34.0986	651.246	47.0274	118.8452	461.06	19.54222	199.533	2401.82	48.3762	18.01718
hyocholic acid	HCA	BAs	BAs	5.55734	11.3661	9.42202	18.89436	8.173680000000001	3.1923	14.321760000000001	23.1712	4.16078	20.809	5.29788	9.1293	11.9567	10.2268	0.0	3.7135199999999995	12.32962	4.6866	17.797	17.135460000000002	10.98976	15.68508	7.4477	6.547540000000001	15.2102	9.22804	6.05304	10.7814	8.108839999999999	14.00584	667.326	31.4888	301.076	17.0289	11.577	3.2246599999999996	22.1916	7.9589	15.85646	52.5448	105.0176	21.2248	210.054	132.5234	14.522020000000001	6.38382
norcholic acid	NCA	BAs	BAs	0.77063	1.33149	1.37658	2.32828	1.04906	1.28481	1.35205	2.60506	1.1380299999999999	1.50085	1.69842	6.70188	0.67613	1.04067	2.182	2.17576	1.71405	1.1195	1.16032	2.04926	9.4699	2.6291	1.75065	1.6874200000000001	3.3143599999999998	7.78918	2.19768	1.40631	5.72262	4.25172	4.54402	7.348260000000001	10.8997	2.39942	2.3542799999999997	10.61402	3.22076	13.92942	4.95172	9.99442	9.6295	1.86904	28.1868	24.484	1.68595	1.39849
Ursodeoxycholic acid	UDCA	BAs	BAs	85.7592	26.4766	32.4764	40.9298	8.09482	0.13491	13.394020000000001	9.7162	6.820819999999999	28.8194	8.10502	9.4182	5.64304	22.7848	1.06787	1.49375	8.270539999999999	3.35802	4.16202	36.3286	1.43075	1.71997	15.118079999999999	3.3752800000000005	78.03	26.3466	14.629660000000001	2.56028	20.1384	120.2806	1058.73	5.43766	1555.93	473.998	259.93	0.92612	1796.188	4005.8	222.364	328.958	162.5296	58.1126	2.50884	988.91	421.566	2.57268
Chenodeoxycholic acid	CDCA	BAs	BAs	240.132	151.2226	314.01	217.456	125.3638	17.0761	234.834	240.442	277.532	255.444	72.07	113.678	195.322	201.998	27.4462	34.8622	118.6476	42.1678	136.5764	692.384	180.9948	187.1412	184.29	118.9548	969.73	336.06	52.4986	257.114	122.7048	535.786	281.622	136.2942	732.896	383.556	195.14	29.1422	444.302	776.038	89.3222	501.0	2264.62	153.1584	232.67	5125.38	302.086	30.7372
Glycohyodeoxycholic Acid	GHDCA	BAs	BAs	26.3816	11.53382	40.8756	156.3986	64.297	4.57872	12.72754	35.5756	45.856	41.938	10.79086	52.4542	1.61439	65.7302	10.88386	15.66528	19.89714	6.744619999999999	2.42808	38.9094	12.90466	2.78382	17.2741	10.47124	310.24	76.0268	34.1236	5.1956	51.0178	345.022	5157.94	47.9374	7250.8	584.588	708.72	20.029	2731.32	8701.18	1959.776	1816.032	352.652	232.454	65.3304	2410.92	277.382	12.936
Glycochenodeoxycholic Acid 3 Sulfate Disodium Salt	GCDCA-3S	BAs	BAs	25.2448	24.1368	70.8342	50.5462	24.1198	27.7186	56.4194	97.3122	43.389	99.0922	96.113	66.706	14.886339999999999	31.3308	34.399	52.5236	83.8306	19.34928	17.13026	187.1786	291.94	58.5702	46.4228	40.5838	321.798	221.22	141.842	85.6484	48.2334	214.478	583.308	535.594	5668.06	23.5876	45.0982	2158.32	138.5828	2649.6	175.009	407.576	771.54	142.068	10024.08	3418.56	60.6446	51.305
Chenodeoxycholic acid-3-β-D-glucuronide	CDCA-3Gln	Glucuronide	Glucuronic acid	3.9030199999999997	2.93946	7.480760000000001	3.6736800000000005	41.261	2.54358	91.7686	3.9816	3.7894400000000004	5.2133400000000005	46.6962	5.76354	5.2989	22.71	23.9348	4.9031	4.51578	6.3811800000000005	9.125680000000001	11.964780000000001	12.83198	33.2104	7.0911	3.26534	17.1954	66.9554	32.1642	16.792279999999998	50.4608	17.158179999999998	32.2622	32.0312	170.574	30.9508	4.05318	44.687	24.9054	42.682	15.877820000000002	101.5632	76.8986	7.97858	211.304	434.158	17.07692	7.76416
Glycohyocholic acid	GHCA	Glyco	Glycines	0.27803	2.1846400000000004	7.671639999999999	6.69752	11.81194	2.3811	4.414219999999999	21.1732	4.32756	11.957360000000001	1.52492	2.35308	0.62387	5.31642	0.9919	6.4113	6.4478599999999995	0.5039600000000001	0.34233	6.0325	15.36246	0.90366	4.067159999999999	2.93092	36.6256	4.94842	6.35456	6.52792	0.7804399999999999	6.01282	367.616	63.1704	506.082	1.17356	1.7898	158.4698	25.0948	34.9902	16.459139999999998	29.141	24.2158	13.7983	515.208	40.711	0.6272	1.38939
Glycochenodeoxycholic acid	GCDCA	Glyco	Glycines	89.4516	67.564	292.422	938.596	1515.456	51.5312	132.7532	417.0	933.23	395.73	131.574	875.696	71.9798	373.73	210.882	290.186	205.838	120.729	79.3146	374.08	623.974	116.0612	212.898	245.464	9916.08	895.178	234.334	275.936	392.774	1558.202	7668.08	3243.3	23772.0	195.374	779.354	4437.82	2539.08	45234.8	766.576	2409.36	5603.06	307.692	10670.92	13825.32	126.1224	180.0798
Taurocholic Acid 3 sulfate sodium salt	TCA-3S	Tauro	Taurine	1.0210299999999999	0.70153	1.04912	0.62143	0.66504	0.6526	0.8439399999999999	0.69415	1.04429	0.63162	1.0014100000000001	0.68911	0.9005700000000001	0.8618100000000001	0.66765	2.07422	0.64507	0.76499	0.97575	0.8355799999999999	0.88154	0.9611200000000001	0.8974700000000001	0.64545	1.13039	0.97967	0.86611	1.09264	1.17626	1.02415	2.0785	2.3948	19.69396	0.83039	0.61174	11.33104	0.9340799999999999	5.78186	1.13438	3.98454	1.29036	1.48856	7.3475	2.0407	0.8683200000000001	1.00122
Taurohyocholic acid	THCA	Tauro	Taurine	0.0	0.32261	0.7653800000000001	0.6603	1.21099	0.32406	0.21925	2.34058	0.49963	0.72519	0.1791	0.18355	0.0	0.2694	0.26811999999999997	0.56709	0.24573000000000003	0.0	0.06155	0.23256999999999997	3.1152	0.11377999999999999	0.59009	0.0	8.997760000000001	0.0	0.27737	0.0	0.0	0.70039	77.5656	75.0568	421.812	0.0	0.16964	150.0756	2.03618	33.4702	1.64441	12.89296	5.91338	1.46906	298.876	4.7321800000000005	0.0	0.33414
Tauro-ω-muricholic Acid sodium salt	Tω-MCA	Tauro	Taurine	1.33674	0.41198999999999997	0.0	2.284	0.9856600000000001	0.81855	1.05421	0.8977700000000001	1.1219	1.0104	1.7127599999999998	1.73532	2.15386	1.0488600000000001	0.71914	0.0	1.13876	0.54202	0.99277	1.4999799999999999	0.75345	0.6795100000000001	1.06316	0.4322	9.27246	1.40814	1.57026	2.5655	0.0	2.2126	15.1806	17.4299	171.8924	1.93375	0.64769	17.707279999999997	2.6998599999999997	12.067260000000001	0.0	0.0	5.4477	3.10122	46.5572	9.2462	1.71272	1.4927700000000002
[truncated: 14 more columns]

## Sheet: Table S6
Table S6. The relative abundance of the top 10 bacteria at each level
Phylum level
ID	Ctrl1	Ctrl2	Ctrl3	Ctrl4	Ctrl5	Ctrl6	CCl4_1	CCl4_2	CCl4_3	CCl4_4	CCl4_5	CCl4_6	CD1	CD2	CD3	CD4	CD5	CD6	CDA1	CDA2	CDA3	CDA4	CDA5	CDA6
Firmicutes	0.662065	0.623144	0.535677	0.560944	0.925484	0.92532	0.557884	0.442832	0.646705	0.552099	0.392048	0.766605	0.436022	0.438776	0.305105	0.338945	0.299292	0.201247	0.0194403	0.0269377	0.0370529	0.035789	0.0341791	0.0684397
Proteobacteria	0.042322	0.098869	0.0877326	0.051823	0.0333826	0.013192	0.0919188	0.0624014	0.0890641	0.0521391	0.0390812	0.0542374	0.0845099	0.131139	0.0177247	0.029143	0.0331526	0.0365564	0.972806	0.966047	0.943734	0.951758	0.948406	0.915205
Verrucomicrobia	0.254724	0.235424	0.180736	0.067239	0.0120648	0.0463614	0.175681	0.374376	0.16731	0.343316	0.369683	0.0573322	0.457927	0.381533	0.429178	0.215412	0.62698	0.526393	0.00146227	0.00109093	0.00934796	0.00477885	0.00968977	0.00268139
Bacteroidetes	0.0100902	0.0107102	0.160241	0.301332	0.00805124	0.00536046	0.139635	0.0884086	0.0280136	0.0090897	0.163859	0.0970481	0.00211073	0.030635	0.238502	0.409234	0.0327395	0.224043	0.00484023	0.00377631	0.00642226	0.00490093	0.00506561	0.0110916
Actinobacteria	0.0257629	0.027591	0.0193608	0.0105216	0.0176647	0.0069686	0.0230408	0.0297916	0.0592917	0.0327069	0.0218213	0.019858	0.0182896	0.0170465	0.00434628	0.00478515	0.00543659	0.00225415	0.00058944	0.0008224	0.00142717	0.00108135	0.00093808	0.00060356
Tenericutes	0.00092414	0.00050781	0.00839948	0.00088989	0.00079311	0.00024841	0.00928397	0.00165867	0.00663014	0.0089964	0.00386987	0.00269798	0.00034337	0	8.489e-05	0	0	9.801e-05	0	0	8.92e-05	6.976e-05	0	1.979e-05
Cyanobacteria	0.00086756	0.00063091	0.00083995	0.00010469	0.00012017	0.00014382	0.00221763	0.00012883	0.00173345	0.00074637	0.00098586	0.00081336	0.00029288	0.00017406	0	4.801e-05	6.662e-05	0	7.935e-05	0.00011749	7.136e-05	5.232e-05	5.518e-05	0
Deferribacteres	0.00071668	0.00012311	0.00029398	7.852e-05	7.21e-05	0.00053605	0	0	0	0	0.00011771	0	0	0	5.093e-05	0	0	0.00015681	9.068e-05	0.00036924	5.352e-05	0	0.00022072	0
TM7	9.43e-05	0	0	0.00023556	0	0	0	0	0	0	4.414e-05	0.0002579	0	0	0.00018675	0.00012803	3.997e-05	7.841e-05	0	8.392e-05	8.92e-05	5.232e-05	8.829e-05	0
Chlorobi	0	0	0	0.00015704	2.403e-05	3.922e-05	0	0	0	0	0.000103	0.00027773	0	0	0	0	0	0	0	8.392e-05	0	0.00010465	0	0
Others	0.00243295	0.00300069	0.00671958	0.00667417	0.00234327	0.0018304	0.00033828	0.00040259	0.00125264	0.0009063	0.00838716	0.00087288	0.00050496	0.00069625	0.00482165	0.00230455	0.0022919	0.00917341	0.00069146	0.00067134	0.0017126	0.00141272	0.00135745	0.0019591
Genus level
ID	Ctrl1	Ctrl2	Ctrl3	Ctrl4	Ctrl5	Ctrl6	CCl4_1	CCl4_2	CCl4_3	CCl4_4	CCl4_5	CCl4_6	CD1	CD2	CD3	CD4	CD5	CD6	CDA1	CDA2	CDA3	CDA4	CDA5	CDA6
Akkermansia	0.254724	0.235424	0.180736	0.067239	0.0120648	0.0463614	0.175681	0.374376	0.16731	0.343316	0.369609	0.0573322	0.457927	0.381533	0.429144	0.215412	0.62698	0.526393	0.00146227	0.00109093	0.00934796	0.00477885	0.00968977	0.00268139
Lactobacillus	0.507016	0.481557	0.080131	0.0435261	0.840982	0.848914	0.0510618	0.0319012	0.0678451	0.0679461	0.0565766	0.0843517	0.0281565	0.0514993	0.0134123	0.012323	0.0195877	0.0158183	0.00245979	0.00280286	0.00553028	0.00436026	0.00214102	0.00179089
Allobaculum	0.00984497	0.00735554	0.0031498	0.0050776	0.00465049	0.00364773	0.122082	0.290235	0.390925	0.26708	0.175483	0.120854	0.264629	0.253632	0.122867	0.066496	0.0684638	0.0483368	0.00181367	0.00543788	0.00478102	0.00770894	0.00288044	0.00175131
Turicibacter	0.0255743	0.0251596	0.112763	0.00395216	0.00954132	0.00441911	0.00419094	0.0111437	0.0669214	0.0464881	0.0229543	0.0354309	0.00382759	0.00370173	0.00122239	0.00134432	0.00147907	0.00221495	0.0007368	0.00179584	0.0010347	0.00104646	0.00206377	0.00663916
Desulfovibrio	0.0258572	0.0892514	0.0780102	0.0377418	0.0282995	0.00809298	0.0856982	0.0621759	0.0883302	0.0521125	0.0284869	0.0374544	0.0844291	0.130222	0.0123597	0.0242618	0.0246512	0.0227571	0.00055544	0.00063778	0.00060655	0.00054067	0.00047456	0.00024736
Oscillospira	0.00514881	0.00380088	0.0146361	0.232994	0.00707788	0.00145125	0.00404059	0.00521756	0.00160692	0.0044249	0.00620944	0.0395771	0.00068674	0.00059181	0.00889628	0.0232376	0.00461044	0.00364584	0.00022671	0.00025175	0.00042815	0.00010465	0.00048559	7.92e-05
Clostridiaceae_Clostridium	0.020086	0.0153882	0.0549746	0.0098673	0.0020789	0.00623644	0.0210299	0.0102258	0.015348	0.030961	0.00700402	0.0820703	0.020673	0.00172902	0.00147705	0.00342482	0.0154037	0.00221495	0.00022671	0.00036924	0.00039247	0.00033138	0.0002759	0.00072229
Alistipes	0.00156539	0.00230822	0.0715426	0.0818436	0.00146605	0.00019611	0.0101109	0.0107733	0.00201182	0.0006664	0.0234252	0.0139264	0.00026258	0.00843622	0.002275	0.00550532	0.00103935	0.0453378	0.00041941	0.00036924	0.00016056	0	0.00037523	0.00150395
Shigella	0.00318736	0.00153882	0.00054597	0.00193682	0.00129781	0.00069294	0	0	0	0	0.00111829	0.00809395	0	0.00015085	0.00023769	0.00136033	0.001599	0.00333222	0.0431426	0.0447786	0.0591562	0.052515	0.0778162	0.0489279
Ruminococcus	0.00109389	0.00164653	0.00932342	0.0197346	0.00167033	0.00041838	0.0292238	0.0185674	0.00962889	0.00671731	0.0157885	0.0382876	0.00076754	0.0219783	0.00553471	0.0164679	0.00098605	0.00985946	0.00014736	0	0.00030327	0.00052323	8.83e-05	1.98e-05
Others	0.145902	0.13657	0.394188	0.496087	0.0908709	0.0795701	0.49688	0.185384	0.190073	0.180288	0.293345	0.482622	0.138641	0.146526	0.402574	0.630167	0.235199	0.320089	0.948809	0.942466	0.918259	0.928091	0.903709	0.935637
Species level
ID	Ctrl1	Ctrl2	Ctrl3	Ctrl4	Ctrl5	Ctrl6	CCl4_1	CCl4_2	CCl4_3	CCl4_4	CCl4_5	CCl4_6	CD1	CD2	CD3	CD4	CD5	CD6	CDA1	CDA2	CDA3	CDA4	CDA5	CDA6
Akkermansia_muciniphila	0.254724	0.235424	0.180736	0.067239	0.0120648	0.0463614	0.175681	0.374376	0.16731	0.343316	0.369609	0.0573322	0.457927	0.381533	0.429144	0.215412	0.62698	0.526393	0.00146227	0.00109093	0.00934796	0.00477885	0.00968977	0.00268139
Desulfovibrio_C21_c20	0.0257252	0.0892052	0.0778212	0.0374277	0.0282755	0.00798839	0.0856418	0.0621759	0.0883302	0.0521125	0.0281338	0.0372758	0.0844291	0.130222	0.012139	0.0241338	0.0246512	0.0224631	0.0003514	0.00036924	0.00046383	0.00043603	0.00040834	0.00016821
Alistipes_massiliensis	0.00145223	0.0022159	0.0692957	0.0755359	0.00139395	0.00019611	0.00800601	0.00441238	0.00178406	0.00058643	0.018231	0.00761784	0.00012119	0.00020887	0.00047537	0.00116828	0.0002665	0.00064684	0	0	1.78e-05	0	0	0.00057388
Lactobacillus_vaginalis	0.0224247	0.0117873	0.00199488	0.00266967	0.00890443	0.00321627	0.0113325	0.00215788	0.00642769	0.00702386	0.00338429	0.00835185	0.00113111	0.00176383	0.00069608	0.00073618	0.00054632	0.00058804	0.00047609	0.00025175	0.00046383	0.00027906	0.0002759	0.00041557
Bifidobacterium_pseudolongum	0.0161065	0.0127568	0.00821049	0.00206768	0.00719805	0.00186962	0.00528096	0.00927566	0.023041	0.0133147	0.00871088	0.00857007	0.00625139	0.00277339	0.00095075	0.00180843	0.00185217	0.00070565	7.94e-05	0.0002014	0.0001784	0.00010465	0	0.0001781
[Eubacterium]_dolichum	0	0	0	0	0	0	0	0	0	0	1.47e-05	0	0	0.00394541	0	0	1.33e-05	0.00437109	0.0007028	0.00050351	0.00053519	0.00052323	0.0012802	0.00144459
Alistipes_finegoldii	9.43e-05	4.62e-05	0.00075595	0.00183213	4.81e-05	0	0.00202969	0.00623208	0.00020245	8e-05	0.00285458	0.00549516	0.00014139	0.00821574	0.00166381	0.00419301	0.00065292	0.0441226	0.00041941	0.00036924	0.00012488	0	0.00034212	0.00084103
[Ruminococcus]_gnavus	0.00465844	0.00393937	0.00149091	0.00460649	0.00319646	0.00520357	0.00576959	0.00114335	0.00757911	0.00107957	0.00250143	0.00101174	0.0120786	0.00183346	0.00161288	0.00268865	0.00562314	0.00041163	0.00014736	0.00031889	5.35e-05	8.72e-05	2.21e-05	0.0001781
Clostridium_celatum	0.00660103	0.00370855	0.00457772	0.0018583	0.00121369	0.00115054	0.00368352	0.00710168	0.0100085	0.0121151	0.00487044	0.0165251	0	0	0.00037351	0.00080019	0.00093275	0.00078405	9.07e-05	0.00025175	0.00032111	0.00033138	0.0002759	0.00055409
Clostridium_cocleatum	0.00026404	0.00015388	0.00018899	0.00010469	6.01e-05	0.00013074	0.00843826	0.00322072	0.0002151	0.00251899	0.000206	0.00521743	0.00664526	0.0281169	0.00166381	0.00441706	0.00311805	0.00574318	0	0.00011749	0.00014272	0	0	4.95e-05
Others	0.667949	0.640763	0.654928	0.806658	0.937645	0.933883	0.694136	0.529904	0.695102	0.567853	0.561484	0.852603	0.431275	0.441387	0.551281	0.744643	0.335363	0.393771	0.996271	0.996526	0.988351	0.99346	0.987706	0.992916

## Sheet: Table S7
Table S7. The significantly enriched species within each group and their LDA score
Taxa	Abundace	Group	LDA_score	P-value
Bacteria.Firmicutes.Clostridia.Clostridiales.Ruminococcaceae	4.78675	Ctrl	4.46347	0.00198955
Bacteria.Firmicutes.Bacilli.Lactobacillales.Lactobacillaceae.Lactobacillus	5.66934	Ctrl	5.3702	0.000221
Bacteria.Bacteroidetes.Bacteroidia.Bacteroidales.Rikenellaceae.Alistipes.Alistipes_massiliensis	4.3982	Ctrl	4.10686	0.00127286
Bacteria.Firmicutes.Clostridia.Clostridiales.Ruminococcaceae.Oscillospira	4.64527	Ctrl	4.32043	0.00363696
Bacteria.Proteobacteria.Alphaproteobacteria.Rhizobiales	3.22173	Ctrl	2.94055	0.00529212
Bacteria.Firmicutes.Bacilli.Lactobacillales.Leuconostocaceae	2.48633	Ctrl	3.23737	0.03073
Bacteria.Firmicutes.Bacilli.Lactobacillales.Enterococcaceae.Enterococcus.Enterococcus_cecorum	2.32961	Ctrl	2.96207	0.000473479
Bacteria.Proteobacteria.Gammaproteobacteria.Pseudomonadales.Pseudomonadaceae	3.2435	Ctrl	3.17862	0.0102008
Bacteria.Proteobacteria.Gammaproteobacteria.Pseudomonadales.Pseudomonadaceae.Pseudomonas	3.24301	Ctrl	3.07733	0.00782089
Bacteria.Firmicutes.Clostridia.Clostridiales.Peptostreptococcaceae.Peptostreptococcus.Peptostreptococcus_anaerobius	1.9164	Ctrl	3.44361	0.000473479
Bacteria.Proteobacteria.Gammaproteobacteria.Pseudomonadales	3.24994	Ctrl	3.16039	0.0105736
Bacteria.Proteobacteria.Alphaproteobacteria.Rhizobiales.Xanthobacteraceae	3.16219	Ctrl	2.90016	0.00341007
Bacteria.Proteobacteria.Gammaproteobacteria.Pasteurellales.Pasteurellaceae.Gallibacterium	2.10634	Ctrl	4.55721	0.0202961
Bacteria.Proteobacteria.Alphaproteobacteria	3.25878	Ctrl	2.96481	0.020994
Bacteria.Firmicutes.Bacilli.Bacillales.Bacillaceae	3.51145	Ctrl	3.25495	0.000857019
Bacteria.Actinobacteria.Actinobacteria.Bifidobacteriales.Bifidobacteriaceae.Bifidobacterium.Bifidobacterium_bifidum	2.37715	Ctrl	2.90753	0.0181955
Bacteria.Firmicutes	5.84846	Ctrl	5.52875	0.000225254
Bacteria.Actinobacteria.Actinobacteria.Bifidobacteriales.Bifidobacteriaceae.Bombiscardovia	2.14486	Ctrl	3.11521	0.00341007
Bacteria.Actinobacteria.Actinobacteria.Actinomycetales.Actinomycetaceae	2.20626	Ctrl	3.2696	0.00221783
Bacteria.Firmicutes.Clostridia.Clostridiales.Peptostreptococcaceae.Peptostreptococcus	1.9164	Ctrl	3.65443	0.0118161
Bacteria.Actinobacteria.Coriobacteriia.Coriobacteriales.Coriobacteriaceae.Olsenella	1.84425	Ctrl	3.5394	0.000473479
Bacteria.Firmicutes.Clostridia.Clostridiales.Veillonellaceae.Selenomonas	2.31072	Ctrl	3.52392	0.00562095
Bacteria.Actinobacteria.Coriobacteriia.Coriobacteriales.Coriobacteriaceae.Olsenella.Olsenella_profusa	1.81114	Ctrl	3.54445	0.000473479
Bacteria.Firmicutes.Clostridia.Clostridiales.Veillonellaceae.Selenomonas.Selenomonas_lacticifex	2.31072	Ctrl	3.43643	0.000741771
Bacteria.Firmicutes.Bacilli.Lactobacillales.Lactobacillaceae.Lactobacillus.Lactobacillus_paralimentarius	2.26066	Ctrl	3.52501	0.0259663
Bacteria.Proteobacteria.Alphaproteobacteria.Rhizobiales.Xanthobacteraceae.Azorhizobium	3.00434	Ctrl	2.7809	0.00341007
Bacteria.Actinobacteria.Coriobacteriia.Coriobacteriales.Coriobacteriaceae.Paraeggerthella	1.92527	Ctrl	3.3633	0.000473479
Bacteria.Firmicutes.Clostridia.Clostridiales.Clostridiaceae.Clostridium.Clostridium_disporicum	2.6046	Ctrl	3.02327	0.0259663
Bacteria.Proteobacteria.Alphaproteobacteria.Rickettsiales.mitochondria.Silene	2.03986	Ctrl	3.08792	0.0259663
Bacteria.Firmicutes.Bacilli.Lactobacillales.Lactobacillaceae.Pediococcus	2.63741	Ctrl	2.99024	0.00090826
Bacteria.Firmicutes.Bacilli	5.70359	Ctrl	5.39137	0.000640833
Bacteria.Firmicutes.Clostridia.Clostridiales.Veillonellaceae.Veillonella	2.60312	Ctrl	3.19081	0.0131306
Bacteria.Proteobacteria.Alphaproteobacteria.Rickettsiales.mitochondria.Silene.Silene_vulgaris	2.03986	Ctrl	3.07505	0.0259663
Bacteria.Proteobacteria.Alphaproteobacteria.Rickettsiales	2.07179	Ctrl	3.13706	0.00228302
Bacteria.Actinobacteria.Coriobacteriia.Coriobacteriales.Coriobacteriaceae.Paraeggerthella.Paraeggerthella_hongkongensis	1.92527	Ctrl	3.36289	0.000473479
Bacteria.Firmicutes.Bacilli.Lactobacillales.Lactobacillaceae.Lactobacillus.Lactobacillus_vaginalis	3.9294	Ctrl	3.62033	0.000221
Bacteria.Firmicutes.Bacilli.Lactobacillales	5.67191	Ctrl	5.35971	0.000520165
Bacteria.Firmicutes.Bacilli.Lactobacillales.Lactobacillaceae	5.67009	Ctrl	5.37091	0.000221
Bacteria.Bacteroidetes.Bacteroidia.Bacteroidales.Rikenellaceae.Alistipes	4.42303	Ctrl	4.12459	0.0331546
Bacteria.Actinobacteria.Actinobacteria.Actinomycetales.Actinomycetaceae.Mobiluncus	1.65504	Ctrl	3.449	0.0202961
Bacteria.Proteobacteria.Alphaproteobacteria.Rickettsiales.mitochondria	2.03986	Ctrl	3.067	0.0259663
Bacteria.Actinobacteria.Actinobacteria.Bifidobacteriales.Bifidobacteriaceae.Bifidobacterium.Bifidobacterium_pseudolongum	4.05559	CCl4	3.74758	0.000391214
Bacteria.Firmicutes.Clostridia.Clostridiales.Eubacteriaceae	2.24194	CCl4	3.14754	0.0068068
Bacteria.Firmicutes.Clostridia.Clostridiales.Dehalobacteriaceae	2.17045	CCl4	3.3043	0.0355774
Bacteria.Proteobacteria.Deltaproteobacteria.Desulfovibrionales	4.77174	CCl4	4.44985	0.00284231
Bacteria.Firmicutes.Bacilli.Bacillales.Staphylococcaceae.Staphylococcus.Staphylococcus_sciuri	2.62858	CCl4	3.05726	0.0256711
Bacteria.Actinobacteria.Actinobacteria.Bifidobacteriales.Bifidobacteriaceae	4.06838	CCl4	3.7533	0.000391214
Bacteria.Firmicutes.Clostridia.Clostridiales.Christensenellaceae	2.08067	CCl4	3.61318	0.00949518
Bacteria.Actinobacteria.Coriobacteriia.Coriobacteriales.Coriobacteriaceae.Adlercreutzia	4.14	CCl4	3.83588	0.000540116
Bacteria.Actinobacteria.Actinobacteria.Bifidobacteriales.Bifidobacteriaceae.Bifidobacterium	4.06541	CCl4	3.75037	0.000611171
Bacteria.Proteobacteria.Deltaproteobacteria.Desulfovibrionales.Desulfovibrionaceae	4.77174	CCl4	4.44985	0.00284231
Bacteria.Proteobacteria.Deltaproteobacteria.Desulfovibrionales.Desulfovibrionaceae.Desulfovibrio.Desulfovibrio_C21_c20	4.77045	CCl4	4.45076	0.00298797
Bacteria.Tenericutes.Mollicutes.RF39	3.74023	CCl4	3.41696	0.000176736
Bacteria.Cyanobacteria.4C0d_2.YS2	3.01509	CCl4	2.73864	0.000830065
Bacteria.Firmicutes.Bacilli.Bacillales.Staphylococcaceae.Staphylococcus	2.79339	CCl4	2.96664	0.0191325
Bacteria.Actinobacteria.Actinobacteria.Bifidobacteriales	4.06838	CCl4	3.7533	0.000391214
Bacteria.Actinobacteria.Coriobacteriia	4.27009	CCl4	3.95661	0.000571925
Bacteria.Proteobacteria.Deltaproteobacteria.Desulfovibrionales.Desulfovibrionaceae.Desulfovibrio	4.77117	CCl4	4.45041	0.00284231
Bacteria.Cyanobacteria.4C0d_2	3.01509	CCl4	2.73779	0.000830065
Bacteria.Proteobacteria.Deltaproteobacteria	4.77174	CCl4	4.44985	0.00284231
Bacteria.Firmicutes.Bacilli.Bacillales.Staphylococcaceae	2.80541	CCl4	2.89332	0.0248706
Bacteria.Actinobacteria.Actinobacteria	4.09115	CCl4	3.76655	0.000391214
Bacteria.Actinobacteria.Coriobacteriia.Coriobacteriales.Coriobacteriaceae	4.27009	CCl4	3.95661	0.000571925
Bacteria.Tenericutes.Mollicutes	3.74216	CCl4	3.41752	0.000331567
Bacteria.Firmicutes.Bacilli.Lactobacillales.Aerococcaceae	2.03396	CCl4	3.44872	0.0153542
Bacteria.Tenericutes	3.74216	CCl4	3.4175	0.000331567
Bacteria.Firmicutes.Clostridia.Clostridiales	5.35615	CCl4	5.01336	0.00328129
Bacteria.Actinobacteria.Coriobacteriia.Coriobacteriales	4.27009	CCl4	3.95661	0.000571925
Bacteria.Firmicutes.Clostridia.Clostridiales.Clostridiaceae.Clostridium.Clostridium_celatum	3.95668	CCl4	3.64863	0.000306265
Bacteria.Firmicutes.Clostridia.Clostridiales.Ruminococcaceae.Ruminococcus.Ruminococcus_flavefaciens	3.28252	CCl4	3.08408	0.0219181
Bacteria.Firmicutes.Bacilli.Lactobacillales.Aerococcaceae.Aerococcus	2.03396	CCl4	3.43227	0.00341007
Bacteria.Firmicutes.Clostridia.Clostridiales.Eubacteriaceae.Anaerofustis	2.24194	CCl4	3.1269	0.0068068
Bacteria.Firmicutes.Clostridia.Clostridiales.Dehalobacteriaceae.Dehalobacterium	2.17045	CCl4	3.32722	0.0355774
Bacteria.Firmicutes.Clostridia.Clostridiales.Ruminococcaceae.Ruminococcus	4.29452	CCl4	3.98693	0.00160742
Bacteria.Firmicutes.Clostridia	5.35615	CCl4	5.01336	0.00328129
Bacteria.Firmicutes.Clostridia.Clostridiales.Lachnospiraceae.Coprococcus	3.90874	CCl4	3.57526	0.00226926
Bacteria.Firmicutes.Clostridia.Clostridiales.Clostridiaceae.Clostridium	4.44363	CCl4	4.1324	0.00161754
Bacteria.Firmicutes.Clostridia.Clostridiales.Clostridiaceae	4.44646	CCl4	4.1346	0.00201464
Bacteria.Actinobacteria	4.49255	CCl4	4.17349	0.000252539
Bacteria.Bacteroidetes	5.19371	CD	4.96506	0.0353224
Bacteria.Firmicutes.Erysipelotrichi.Erysipelotrichales.Erysipelotrichaceae.Clostridium.Clostridium_cocleatum	3.91824	CD	3.62014	0.000419818
Bacteria.Firmicutes.Clostridia.Clostridiales.Ruminococcaceae.Butyricicoccus.Butyricicoccus_pullicaecorum	2.58217	CD	3.72179	0.0330669
Bacteria.Firmicutes.Clostridia.Clostridiales.Ruminococcaceae.Butyricicoccus	2.58217	CD	3.71132	0.0330669
Bacteria.Verrucomicrobia.Verrucomicrobiae.Verrucomicrobiales.Verrucomicrobiaceae.Akkermansia.Akkermansia_muciniphila	5.64302	CD	5.32378	0.000391214
Bacteria.Bacteroidetes.Bacteroidia.Bacteroidales.S24_7	5.15274	CD	4.93969	0.0112663
Bacteria.Firmicutes.Clostridia.Clostridiales._Mogibacteriaceae_	3.57013	CD	3.46068	0.000440274
Bacteria.Verrucomicrobia	5.64303	CD	5.32378	0.000391214
Bacteria.Firmicutes.Clostridia.Clostridiales.Lachnospiraceae	4.77109	CD	4.45805	0.000717986
Bacteria.Verrucomicrobia.Verrucomicrobiae.Verrucomicrobiales.Verrucomicrobiaceae.Akkermansia	5.64302	CD	5.32378	0.000391214
Bacteria.Firmicutes.Clostridia.Clostridiales.Lachnospiraceae._Ruminococcus_	3.6082	CD	3.28739	0.00491869
Bacteria.Bacteroidetes.Bacteroidia.Bacteroidales	5.19368	CD	4.96514	0.0353224
Bacteria.Firmicutes.Clostridia.Clostridiales.Lachnospiraceae._Ruminococcus_._Ruminococcus__gnavus	3.60653	CD	3.29576	0.00395616
Bacteria.Verrucomicrobia.Verrucomicrobiae.Verrucomicrobiales.Verrucomicrobiaceae	5.64303	CD	5.32378	0.000391214
Bacteria.Firmicutes.Erysipelotrichi.Erysipelotrichales.Erysipelotrichaceae.Clostridium	3.92663	CD	3.63408	0.000339392
Bacteria.Verrucomicrobia.Verrucomicrobiae	5.64303	CD	5.32378	0.000391214
Bacteria.Bacteroidetes.Bacteroidia	5.19368	CD	4.96514	0.0353224
Bacteria.Verrucomicrobia.Verrucomicrobiae.Verrucomicrobiales	5.64303	CD	5.32378	0.000391214
Bacteria.Firmicutes.Bacilli.Lactobacillales.Enterococcaceae.Melissococcus.Melissococcus_plutonius	3.0361	CDA	3.12374	0.000321734
Bacteria.Proteobacteria.Gammaproteobacteria.Enterobacteriales	5.97017	CDA	5.66821	0.0018079
Bacteria.Proteobacteria.Gammaproteobacteria.Enterobacteriales.Enterobacteriaceae.Xenorhabdus	3.95568	CDA	3.68029	0.000622732
Bacteria.Acidobacteria.Acidobacteriia.Acidobacteriales.Koribacteraceae	1.90822	CDA	3.62408	0.00341007
Bacteria.Proteobacteria	5.97757	CDA	5.65416	0.00284231
Bacteria.Proteobacteria.Gammaproteobacteria.Xanthomonadales.Xanthomonadaceae.Stenotrophomonas	2.08425	CDA	3.76423	0.00444348
Bacteria.Proteobacteria.Alphaproteobacteria.Rhizobiales.Bradyrhizobiaceae	2.15044	CDA	3.49595	0.000769849
Bacteria.Acidobacteria.Acidobacteriia.Acidobacteriales	1.96445	CDA	3.75592	0.000473479
Bacteria.Proteobacteria.Betaproteobacteria.Burkholderiales.Alcaligenaceae	4.1035	CDA	3.79907	0.00787788
Bacteria.Proteobacteria.Betaproteobacteria	4.13069	CDA	3.80125	0.0102095
Bacteria.Firmicutes.Clostridia.Clostridiales.Veillonellaceae.Dialister	2.55598	CDA	3.46812	0.00188274
Bacteria.Proteobacteria.Gammaproteobacteria	5.97055	CDA	5.66848	0.00145357
Bacteria.Firmicutes.Bacilli.Lactobacillales.Enterococcaceae.Enterococcus	4.03517	CDA	3.74301	0.000976164
Bacteria.Firmicutes.Bacilli.Lactobacillales.Enterococcaceae.Enterococcus.Enterococcus_casseliflavus	3.93878	CDA	3.64973	5.39756e-05
Bacteria.Fusobacteria.Fusobacteriia	2.05799	CDA	3.4878	0.0133397
Bacteria.Proteobacteria.Gammaproteobacteria.Enterobacteriales.Enterobacteriaceae	5.97017	CDA	5.66833	0.0018079
Bacteria.Fusobacteria.Fusobacteriia.Fusobacteriales	2.05799	CDA	3.49126	0.0133397
Bacteria.Firmicutes.Bacilli.Lactobacillales.Enterococcaceae	4.08228	CDA	3.7885	0.000734515
Bacteria.Firmicutes.Bacilli.Lactobacillales.Enterococcaceae.Melissococcus	3.0361	CDA	3.12377	0.000321734
Bacteria.Firmicutes.Bacilli.Lactobacillales.Enterococcaceae.Enterococcus.Enterococcus_haemoperoxidus	2.77658	CDA	3.28259	5.39756e-05
Bacteria.Proteobacteria.Gammaproteobacteria.Enterobacteriales.Enterobacteriaceae.Shigella	4.73551	CDA	4.42192	0.0019813
Bacteria.Fusobacteria	2.05799	CDA	3.49641	0.0133397
Bacteria.Acidobacteria	2.01298	CDA	3.65216	0.00736165
Bacteria.Proteobacteria.Betaproteobacteria.Burkholderiales	4.11708	CDA	3.80538	0.00638338
Bacteria.Proteobacteria.Betaproteobacteria.Burkholderiales.Alcaligenaceae.Sutterella	4.10331	CDA	3.79889	0.00668312
Bacteria.Acidobacteria.Acidobacteriia	1.96445	CDA	3.75586	0.000473479

## Sheet: Table S8
Table S8: The metabolite information of all samples
Compounds	Ctrl1	Ctrl5	Ctrl2	Ctrl3	Ctrl4	Ctrl6	CCl41	CCl42	CCl43	CCl44	CCl45	CCl46	CCl4-DCA1	CCl4-DCA2	CCl4-DCA3	CCl4-DCA4	CCl4-DCA5	CCl4-DCA6	CCl4-DCA-Abx1	CCl4-DCA-Abx2	CCl4-DCA-Abx3	CCl4-DCA-Abx4	CCl4-DCA-Abx5	CCl4-DCA-Abx6
(+)-7-iso-Jasmonic acid	214158	236006	191891	270403	473343	288813	162824	293614	193979	175706	297440	260325	139479	127481	125100	117957	139269	155103	51983.1	49177.7	49350.9	50903.6	250776	265365
(+/-)-Eriodictyol	576502	625477	467358	595290	1.25174e+06	837706	447186	829184	1.05166e+06	623040	778732	703859	597843	731531	587031	543576	763138	668039	57179.2	52831.2	89760	95448.5	1.95868e+06	1.84385e+06
(+/-)-High Proline	1.75695e+06	1.74234e+06	1.80732e+06	1.76981e+06	1.81882e+06	1.57901e+06	1.83764e+06	1.77113e+06	1.79675e+06	1.83114e+06	1.6395e+06	1.60091e+06	1.81243e+06	2.0935e+06	1.88583e+06	1.82943e+06	2.01573e+06	2.27547e+06	2.23033e+06	1.43551e+06	2.08477e+06	1.84849e+06	2.42188e+06	1.96851e+06
(+/-)-High-Proline	131513	158010	99086.8	116390	108975	128869	74316.2	99778.5	49933.3	68075.2	86682.3	83311.1	106766	43900.6	96571.7	75418.4	53622.9	84891.8	68082.1	50340.6	70175.6	103763	73901.2	84234.4
(-)-Arctigenin	356182	362832	321763	590564	487425	598202	419196	409243	542894	539414	401046	473324	572689	356988	368993	546290	355441	455805	410442	415687	321782	310814	369664	466836
(-)-Isopulegol	113464	61524.9	32994	116006	160931	91808.6	91563.4	115407	31636.8	104923	106449	92475.6	42644.3	44745.9	66609.7	19073.7	60614.9	60806.9	187867	125728	35833.4	72138.6	74522.5	91740
(-)-Maackiain-3-O-glucosyl-6''-O-malonate	729478	886658	457466	827258	1.33516e+06	1.40808e+06	220288	369077	947746	676247	412955	399628	294913	354520	472015	453253	438890	454492	192052	230380	55144.8	42456.4	655114	604309
(-)-Oleoside 11-methyl ester	406930	426102	325624	945382	969720	349746	214147	744134	271759	524969	699138	437388	144143	425756	186014	214418	491356	234698	1.79895e+06	1.49375e+06	254223	282040	319168	314809
(-)-Tortuosamine	272311	232050	68072	423427	765612	186523	74400.7	472203	73218.7	398411	371353	174352	89010.1	612672	85898.9	103609	549969	186675	1.48962e+06	1.14316e+06	215578	250960	412398	361849
(-)-erythro-Anethole glycol 2-glucoside	93900.2	79289.3	123484	143810	183626	143751	134046	149453	102240	80588.3	73538.1	32827.4	138871	166402	52803.5	64921.8	164453	145245	131087	89453.8	140341	119943	153925	126126
(10R,13S,17S)-10,13-Dimethyl-3,6-dioxo-2,3,6,7,8,9,10, 11,12,13,14,15,16,17-tetradecahydro-1H-cyclopenta[a]phenanthren-17-yl heptanoate	926418	852306	618313	635992	332598	770077	388631	563610	459602	1.54512e+06	474610	773377	699336	1.15586e+06	428252	1.05237e+06	619187	390660	323217	346313	220050	190105	312502	273404
(10S)-Juvenile hormone III diol	112912	130862	99729.2	129213	299145	118504	455271	548376	491402	387698	561013	541119	287772	377265	390247	389232	429684	437180	4.54857e+06	4.27635e+06	1.77775e+06	1.71686e+06	429820	481098
(10S,13S,16S,1R,9R,14R,18R)-13-ethyl-8-methyl-8,15-diazahexacyclo[14.2.1.0<1,9 >.0<2,7>.0<10,15>.0<12,17>]nonadeca-2,4,6-triene-14,18-diol	146855	132134	102362	121712	211113	116551	167809	234462	261840	261162	205354	190818	132573	300565	166099	166850	294416	291002	259744	318191	252096	244334	159117	166702
(1E,6R,11R,13R,14S,15S,19E,21E,23S,27R)-27-hydroxy-23-[(1S)-1-hydroxyethyl]-9,15-dimethylspiro[4,12,17,24-tetraoxapentacyclo[21.3.1.113,16.06,11.06,15]octacosa-1,9,19,21-tetraene-14,2'-oxirane]-3,18-dione	216473	194171	188666	160375	162921	177252	154546	172519	151852	146826	151816	102089	141913	128034	167060	158162	158280	160024	135296	117906	75462.3	97539.3	146418	140468
(1R,2R,5R,8R,9S,10R,12S)-12-Hydroxy-11-methyl-6-methylidene-16-oxo-15-oxapentacyclo[9.3.2.15,8.01,10.02,8]heptadecane-9-carboxylic acid	9169.23	12675.8	7697.17	8511.51	12168.1	14113.4	8225.2	11318.5	9533.46	12657	10392.8	9098.92	8652.41	5035.01	13338.4	10171	6038.3	6783.26	8715.26	5568.88	6906.24	10114	5953.05	7068.02
(1R,6S)-6-amino-5-oxocyclohexyl-2-ene-1-carboxylic-acid-ester	6.9265e+06	6.28656e+06	5.16282e+06	7.49652e+06	5.00728e+06	6.11747e+06	7.64453e+06	5.69832e+06	7.85034e+06	7.11585e+06	8.31572e+06	7.67375e+06	7.38311e+06	5.79417e+06	8.38642e+06	8.68855e+06	5.30649e+06	6.79514e+06	9.52407e+06	6.92973e+06	1.50468e+07	1.56258e+07	7.76801e+06	7.35126e+06
(1R,9R,13S,14S,16S)-13-ethyl-8-methyl-8,15-diazahexacyclo[14.2.1.01,9.02,7.010,15.012,17]nonadeca-2,4,6-triene-14,18-diol	132533	160114	98857.6	125155	229153	131281	194080	292234	243762	274012	239402	184937	165956	313090	156902	174753	292454	313084	288731	300325	215565	220240	162030	187968
(1S,2R)-3-Methylcyclohexa-3,5-diene-1,2-diol	66346.8	69009.6	69586.3	57815.4	68470.9	88875.6	73073.3	71731.1	82582.5	59699.9	71089.3	70510.7	69734.8	71524	68467.4	61137.1	74562.4	66932.2	121212	122708	124965	135557	73504.2	80887.1
(1S,3Z,5R,7R)-3-[(3,4-dihydroxyphenyl)-hydroxy-methylene]-1-[(2S)-2-isopropenyl-5-methyl-hex-4-enyl]-6,6-dimethyl-5,7-bis(3-methylbut-2-enyl)bicyclo[3.3.1]nonane-2,4,9-trione	48649	167185	145239	167449	99713.3	140655	168936	143499	88456.3	105821	172477	84786.2	85554.7	105888	147481	113680	100897	107070	1.38757e+06	1.19997e+06	2.02559e+06	1.71322e+06	302307	323720
(1S,4aS,7S,7aR)-7-methyl-1-[(2S,3R,4S,5R,6R)-3,4,5-triacetoxy-6-(acetoxymethyl)tetrahydropyran-2-yl]oxy-1,4a,5,6,7,7a-hexahydrocyclopenta[c]pyran-4-carboxylic acid	269856	254953	194216	275040	474347	328759	191611	332505	342780	446492	321385	237470	188613	544773	136092	148749	420082	185004	802503	857578	380573	417806	322640	321647
(2-Hydroxy-2-oxo-1,2lambda5-oxaphospholan-5-yl)methyl (Z)-octadec-9-enoate	3.70069e+06	2.44433e+06	3.5864e+06	2.12435e+06	1.87184e+06	2.43211e+06	2.45904e+06	2.17301e+06	2.47651e+06	4.23138e+06	2.30149e+06	3.41735e+06	3.29594e+06	4.91619e+06	6.05399e+06	8.89199e+06	3.01238e+06	5.11918e+06	1.62028e+06	2.04573e+06	946052	1.10219e+06	2.53001e+06	2.47333e+06
(2-Hydroxyethyl)phosphonic acid	203524	180153	224837	151213	125443	137632	322503	337508	244818	209128	359769	251077	122406	109466	105483	99429.4	99101.5	151984	44556.9	30427.7	16630.3	19665.4	26766.6	20660.5
(23R)-23,25-dihydroxyvitamin D3 /(23R)-23,25-dihydroxycholecalciferol	16963.2	22065	14393.4	18742.7	16189.2	24185.5	15394	19293	15867.9	22431.2	22663.4	16254.5	25107.3	35064.4	18339.6	13448.6	29625.9	22336	12599.8	14089.1	16130.2	15661.2	13099.5	15468.9
(25S)-Delta(7)-dafachronic acid	26334.9	37534.3	16156.8	26459.8	36168.4	27615.1	104919	78367.5	104237	139111	88710.4	109907	110630	81261.2	102921	95793.2	97959.8	84074.1	132736	96800.5	66675	55350.3	144775	132340
(2E,4Z)-3-Sulfo-2,4-hexadienedioic acid	3.91847e+06	4.37052e+06	3.66684e+06	4.33535e+06	4.27031e+06	4.07997e+06	4.16003e+06	3.73662e+06	4.52187e+06	3.69474e+06	3.01762e+06	3.70772e+06	3.82657e+06	4.03294e+06	3.565e+06	3.91033e+06	3.90163e+06	3.52211e+06	4.97025e+06	4.27568e+06	5.06802e+06	5.75354e+06	5.31034e+06	4.87932e+06
(2R)-2-[[4-(2,6-dipyrrolidin-1-ylpyrimidin-4-yl)piperazin-1-yl]methyl]-2,5,7,8-tetramethyl-3,4-dihydrochromen-6-ol;dihydrochloride	135580	196055	182104	150905	206262	163604	138824	226669	177380	199733	130489	191972	128975	159487	245884	245968	176326	229927	132846	187899	160697	160769	195602	167889
(2R)-dihomocitric acid	4.42815e+07	4.81478e+07	5.05401e+07	3.99517e+07	2.85333e+07	3.47065e+07	5.49706e+07	5.46408e+07	3.68019e+07	5.16902e+07	53369023	5.22224e+07	6.1532e+07	5.67671e+07	5.84273e+07	5.94159e+07	5.32563e+07	5.79115e+07	5.76958e+07	5.42281e+07	6.54792e+07	6.54132e+07	3.85936e+07	3.84808e+07
(2R,2'R)-3,3'-disulfanediylbis(2-acetamidopropanoic acid)	1.6841e+06	1.64372e+06	1.66094e+06	1.68523e+06	1.70492e+06	1.70234e+06	2.14184e+06	1.99898e+06	1.96747e+06	1.84624e+06	2.08217e+06	1.84745e+06	1.94214e+06	1.77862e+06	1.96575e+06	1.9126e+06	1.66589e+06	1.89601e+06	1.28493e+06	1.33131e+06	1.64551e+06	1.55641e+06	2.33999e+06	2.36733e+06
(2RS)-Lotaustralin	7.60464e+06	6.53953e+06	6.59565e+06	6.21414e+06	7.56905e+06	6.58474e+06	5.37803e+06	6.2447e+06	7.82136e+06	5.82274e+06	8.00328e+06	5.50851e+06	6.95545e+06	1.02567e+07	5.72587e+06	7.00008e+06	9.10279e+06	7.10277e+06	7.16787e+06	7.66898e+06	6.61153e+06	6.08485e+06	7.32994e+06	6.87205e+06
(2S)-2-[[(2S)-2-formamido-4-methylsulfanylbutanoyl]amino]propanoic acid	8.12938e+06	9.21116e+06	7.94498e+06	9.02891e+06	8.31961e+06	8.94709e+06	9.61888e+06	8.86124e+06	8.75005e+06	8.75526e+06	7.52607e+06	8.96145e+06	9.24348e+06	8.44288e+06	8.42263e+06	7.57805e+06	8.28267e+06	8.25995e+06	7.59954e+06	6.71148e+06	3.84598e+06	3.81117e+06	8.16078e+06	8.11873e+06
(2S)-2-hydroxy-3,4-diketopentyl phosphate	2.37167e+06	435256	1.64737e+06	430696	1.90455e+06	1.98404e+06	775336	774399	1.56382e+06	1.0368e+06	826680	974663	774758	1.1132e+06	1.33625e+06	1.30498e+06	1.03616e+06	740075	1.30682e+06	927165	1.46328e+06	1.25438e+06	1.15726e+06	363893
(2S)-Ompt	472924	460755	12499.6	89954.3	4.24804e+06	54672.4	7.7492e+06	4.90831e+06	794090	8.16647e+06	4.29726e+06	8.65828e+06	913955	760562	24133.2	17515.3	789184	97550.2	14546.7	47114	217055	173747	132870	147614
(2S,3S)-3-methylphenylalanine	105336	114594	89510.4	102296	73517	102039	79206.2	117189	84600.2	91719.7	83242.4	75078	97843.5	95709.3	65131.5	79505.1	72743.5	70131.7	129836	83469.3	91389.2	79687.4	96575.1	77288.4
(2S,3S)-butane-2,3-diol	206601	215230	170450	273056	144789	236208	232256	289368	291353	190136	160848	129900	302147	170052	344948	240016	230194	317723	262046	277634	250003	284546	245338	240445
(2S,3S,4S,5R,6S)-6-[4-[2-Amino-1-(1-hydroxycyclohexyl)ethyl]phenoxy]-3,4,5-trihydroxyoxane-2-carboxylic acid	10687.9	8595.33	7755.45	8305.99	9266.11	8636.22	13994.8	10744.7	9713.25	6596.53	11301.8	6941.51	8239.7	13487.7	12367.7	6836.03	9110.4	7284.37	6337.3	9766.25	10336.8	8791.29	8298.25	8661.7
(2S,4R,4aS,4bR,5R)-2-[(E)-2-carboxyprop-1-enyl]-7-[[(1S,4S)-3,3-dimethyl-2-oxo-7-oxabicyclo[2.2.1]heptan-1-yl]methyl]-5-hydroxy-4,4a,4b-trimethyl-2,3,4,5,6,9a-hexahydroindeno[2,1-b]pyran-8-carboxylic acid	1741.62	3300.44	1418.2	2463.13	5410.14	7930.77	16236	23148.1	9579.47	15880.6	15561.6	11617.7	10563.1	11067.7	17758.5	6152.42	6043.15	10361.1	817324	1.3093e+06	6.00679e+06	4.06839e+06	156857	145554
(2r)-2,3-Dihydroxypropyl Dodecanoate	1.08292e+07	1.09383e+07	7.90153e+06	8.70589e+06	5.39112e+06	7.73055e+06	5.21766e+06	5.65313e+06	5.13474e+06	5.01234e+06	5.72501e+06	5.97272e+06	5.91359e+06	6.20147e+06	5.69822e+06	5.49145e+06	6.04236e+06	5.44984e+06	3.66633e+06	3.39379e+06	2.11139e+06	1.89856e+06	4.57604e+06	4.28209e+06
(2r)-3-(Hexadecyloxy)-2-methoxypropyl 2-(trimethylammonio)ethyl phosphate	819723	830594	736389	616187	640786	749385	667644	672203	934245	623554	713258	687685	656948	689632	702782	762147	780471	685990	763662	754032	699342	733130	667387	666878
(3-Ethenylphenyl) hydrogen sulate	3.7902e+06	3.85986e+06	1.30368e+06	3.29867e+06	4.69159e+06	4.02773e+06	1.69348e+06	1.82674e+06	2.14546e+06	1.89091e+06	1.76282e+06	2.02463e+06	3.04035e+06	2.58432e+06	3.39952e+06	3.0537e+06	2.49671e+06	2.40588e+06	1.41713e+06	1.44492e+06	1.69395e+07	1.66555e+07	971761	1.03725e+06
(3-Methoxy-4-hydroxyphenyl)ethylene glycol sulfate	71940.1	81225.6	58596.3	94988.9	148739	107162	93107.7	136159	103711	90959.6	125346	104158	70945.9	93370.7	66282.7	63958.1	104016	64635.9	202894	192993	222122	218164	248942	243065
(3R)-3,8-dihydroxy-9-[(2R,4R,5R,6R)-5-hydroxy-4-[(2S,5S,6S)-5-hydroxy-6-methyl-tetrahydropyran-2-yl]oxy-6-methyl-tetrahydropyran-2-yl]-3-methyl-2,4-dihydrobenzo[a]anthracene-1,7,12-trione	529608	563689	811558	568056	570549	458844	292379	464917	1.25173e+06	322496	420597	622832	286481	512090	514951	452469	556966	383828	67655.2	52925.7	41478.3	48488.8	111037	112255
(3R,4S,5R)-5-[(3R)-3-[(3R,3aS,5aR,5bR,7aS,11aS,11bR,13aR,13bS)-5a,5b,8,8,11a,13b-hexamethyl-1,2,3,3a,4,5,6,7,7a,9,10,11,11b,12,13,13a-hexadecahydrocyclopenta[a]chrysen-3-yl]butyl]oxolane-2,3,4-triol	54418.3	45348.2	31438.5	58531.5	37551	38145.3	29346.5	38089.5	24189.2	70698.9	58952.2	42102.6	54942.4	74357.1	42782.4	42820.8	52463.8	56906.8	89548.8	86424.2	33391.9	33386.1	50298.5	50263.1
(3S)-3-Hydroxy-N6,N6,N6-trimethyl-L-lysine	19913.5	11962.5	13356.5	28414.8	15358.4	18747.1	18129.7	18862.2	18096.9	19020.4	18402.2	21583.6	19064.9	21127.3	22485.6	25725.9	22078.6	19544.6	24553.5	28059.8	23100.3	16885.4	16313.1	14344.2
(3S,2'S)-4-Ketomyxol 2'-alpha-L-fucoside	127517	104571	6275.83	39876.2	327459	74936.7	2176.21	33025.4	24876.5	13121.6	21731.9	16299.6	2795.33	3591.17	30073.8	20500.6	3043.9	2971.07	318754	175273	41219.6	53073.8	34867	22051.1
(3S,4S,6S)-2-methyl-6-[(4S,5R)-2,4,5-trihydroxy-6-(hydroxymethyl)oxan-3-yl]oxyoxane-3,4,5-triol	1.63858e+06	1.64717e+06	1.55285e+06	1.67223e+06	1.49938e+06	1.66064e+06	1.68203e+06	1.59882e+06	1.56117e+06	1.6588e+06	1.67114e+06	1.69885e+06	1.60637e+06	1.76209e+06	1.74188e+06	1.75243e+06	1.71721e+06	1.71161e+06	1.54799e+06	1.62114e+06	1.85869e+06	1.82256e+06	1.57881e+06	1.4786e+06
(3Z)-Phytochromobilin	103273	102713	45448.5	116906	78469.1	33085.3	76152.6	130316	38787.1	31605.8	134161	49793	746173	1.04572e+06	797478	695999	1.20755e+06	1.56743e+06	701783	635166	2.80997e+06	3.13131e+06	169828	205499
(3a,5b,7a)-23-Carboxy-7-hydroxy-24-norcholan-3-yl-b-D-Glucopyranosiduronic acid	42772.2	58778.6	37217.5	41408.2	68496	29757.5	35681.3	29031.2	57094.2	42025.5	39519.2	49607.8	30745.5	24052.7	34320.3	46923.4	37889.2	29664.6	45981.1	50088	23907.5	26281.8	35051.1	33473.6
(3alphaOH,20S,24S)-3,19:20,24-Diepoxydammarane-3,25-diol	46441.2	57888.6	21287.8	67878.5	243233	44248.1	12535.3	160380	51453	169649	113254	37256.3	15919	164093	7124.82	10313.9	185253	22372.9	989409	870775	45068.5	64635.4	84337.9	78860.6
(3beta,17alpha,23S,24S)-17,23-Epoxy-3,24,29-trihydroxy-27-norlanost-8-en-15-one	46375.6	73674.2	61748.3	42470.2	130257	93778	109927	129073	93423.9	99437.6	124345	65425.8	67214.2	29055	26033.1	48706	35529.7	17209.1	127197	95517.1	127287	122148	71879.1	65103.9
(4-{3-[2-(hydroxymethyl)-5-methoxy-2-methyl-2H-chromen-6-yl]propanoyl}phenyl)oxidanesulfonic acid	42674.8	43557	35645.8	38311.6	33947.4	46766.1	27013.6	39148.7	35607.2	45965.7	31669.2	31661.1	45443.4	29074.9	29083.5	37069.6	34539.7	23642.9	30348.9	31744.2	21682.4	19418.2	28522.1	30708.1
(4-{7-[3,5-dimethoxy-4-(sulfooxy)phenyl]-6,11-dihydroxy-2,8-dioxatricyclo[7.3.1.0,(1)(3)]trideca-1(13),4,6,9,11-pentaen-3-ylidene}cyclohexa-2,5-dien-1-ylidene)oxidanium	39826.8	25856.7	26443.9	34273.1	58274.6	59064.2	40021.1	43833.2	68938.9	45027.4	46240.1	51462.8	41298.4	27259.8	50001.4	36573.1	38975.5	39818.9	92617.2	86343.2	78712.2	75177.5	107666	100235
(4S,5Z,6R)-4-[2-[2-(3,4-dihydroxyphenyl)ethoxy]-2-oxoethyl]-5-ethylidene-6-[[(2S,3R,4S,5S,6R)-3,4,5-trihydroxy-6-(hydroxymethyl)-2-oxanyl]oxy]-4H-pyran-3-carboxylic acid methyl ester	97856.8	147668	94604.3	107902	77878.6	140003	108248	111662	104095	158373	115190	126468	119722	78009.7	101463	80537.9	85370.8	80834.6	91255.8	120330	71535.5	102592	94561	96315.4
(4Z,7Z,10Z,13Z,16Z,19Z)-Eicosahexaenoate	144684	168796	29269.8	104920	275446	76434.6	274487	239242	179664	186671	201062	205409	3.37859e+06	2.29346e+06	604666	640200	2.20676e+06	1.4047e+06	117944	112107	600827	692326	75560.7	88600
(5-Oxo-2-sulfo-2,5-dihydrofuran-2-yl)acetic acid	1.29114e+07	9.70838e+06	1.06735e+07	1.10899e+07	1.05486e+07	1.02103e+07	1.07495e+07	9.13102e+06	1.10601e+07	9.39433e+06	1.04126e+07	9.82687e+06	9.14074e+06	9.28461e+06	7.96418e+06	8.99991e+06	9.67235e+06	8.11391e+06	1.11354e+07	1.05298e+07	1.05348e+07	1.16328e+07	1.09613e+07	1.15158e+07
(6S)-1-[4-(dimethylamino)-3-methylbenzyl]-5-(diphenylacetyl)-4,5,6,7-tetrahydro-1H-imidazo[4,5-c]pyridine-6-carboxylic acid	320349	337078	94838.3	363303	577275	174789	38125.2	124785	199598	111898	137744	72285.3	48449.5	100774	83405.6	55142.3	77537.1	27438	527855	841949	96279.2	110634	172705	191412
(7E,9S,10S,11R,12R,13R,14R,15R,16S,17S,18E,20E)-2,10,12,14,16,26,28-heptahydroxy-3,7,9,11,13,15,17,21-octamethyl-23-azatricyclo[22.3.1.05,27]octacosa-1(28),5(27),7,18,20,23,25-heptaene-4,6,22-trione	1.20916e+07	1.12905e+07	2.40532e+06	1.00609e+07	7.21228e+06	2.93358e+06	2.76345e+06	7.2221e+06	5.57544e+06	2.75848e+06	9.32264e+06	1.62027e+06	866509	788103	2.97456e+06	3.58895e+06	905482	1.10126e+06	7.69931e+06	7.06672e+06	2.91721e+06	3.04879e+06	2.81715e+06	2.74788e+06
(8)-Gingerol	643355	628042	391053	564885	875905	502885	342356	614850	742784	1.17552e+06	798037	580815	1.39405e+06	1.22064e+06	550821	534764	1.50779e+06	515014	1.04431e+06	1.1833e+06	367962	376492	367381	360055
(8E,10Z,13Z,15E,19Z)-7,17-dihydroxydocosa-8,10,13,15,19-pentaenoic Acid	9.86583e+06	1.01007e+07	9.0329e+06	1.13385e+07	9.30374e+06	1.06591e+07	8.61826e+06	8.66321e+06	8.3295e+06	9.83522e+06	7.90885e+06	9.02598e+06	8.65618e+06	9.91867e+06	8.72679e+06	8.9311e+06	8.58928e+06	9.50891e+06	1.06915e+07	1.03776e+07	8.67548e+06	9.28053e+06	7.88839e+06	9.43118e+06
(8R,10S,13S)-13-methyl-3,17-dioxo-2,6,7,8,9,11,12,14,15,16-decahydro-1H-cyclopenta[a]phenanthrene-10-carbaldehyde	404139	379324	320699	442399	455021	382624	316513	360094	237244	234518	349446	314960	406842	236888	280802	268790	289239	272776	849671	898056	1.62152e+06	1.74854e+06	579407	641354
(8R,8'R)-Secoisolariciresinol 9-glucoside	2.60174e+06	2.55802e+06	2.24427e+06	2.78043e+06	3.32562e+06	2.71044e+06	1.75008e+06	1.91089e+06	2.14969e+06	2.50678e+06	1.86771e+06	1.84154e+06	1.76414e+06	2.03526e+06	1.72405e+06	1.89607e+06	2.41651e+06	1.9497e+06	2.2488e+06	2.29227e+06	1.92826e+06	1.64864e+06	1.56152e+06	1.48512e+06
(E)-11-methyldodec-2-enoic acid	52985.8	58319.1	37554.4	34520.9	42473.9	49626.9	89699.4	95148.2	161548	80413.3	107977	94408.3	64870.2	30967.1	104648	90538.6	41173.1	104445	36518.9	38341.3	57868.7	59420	48334.5	37972.3
(E)-3-(3-hydroxy-4-methoxyphenyl)acrylic acid	144546	137133	54221.9	42388.3	55838.4	128418	162934	150891	313386	132584	145130	223002	149354	52070.1	226723	237356	45679.9	200294	43588.9	45529.9	58709.4	53771.3	135200	134678
(E)-3-[(1S,2R,3S,4R)-2,3-bis[(E)-2-(1,3-benzodioxol-5-yl)ethenyl]-4-(piperidine-1-carbonyl)cyclobutyl]-1-piperidin-1-ylprop-2-en-1-one	1.38394e+06	1.3017e+06	1.6333e+06	1.53899e+06	921944	1.72847e+06	1.80908e+06	2.21533e+06	1.39908e+06	1.31953e+06	2.11273e+06	1.2287e+06	1.74441e+06	1.54389e+06	1.44434e+06	1.49169e+06	1.85296e+06	1.75885e+06	1.43585e+06	1.36512e+06	1.15058e+06	1.32355e+06	1.35621e+06	1.38515e+06
(E)-3-[(5S,6R)-5,6-dihydroxycyclohexa-1,3-dienyl]acrylic acid	409052	411122	281752	504694	426149	783436	840742	1.44597e+06	1.18415e+06	799203	1.48132e+06	676096	632259	539430	691752	553147	540078	842610	1.06333e+06	1.0238e+06	901186	919925	1.73035e+06	1.82934e+06
(E)-7-[2-morpholin-4-yl-3-oxo-5-[(4-phenylphenyl)methoxy]cyclopentyl]hept-4-enoic acid	290420	209045	151558	158550	103210	129889	2.20412e+06	2.24462e+06	1.1991e+06	1.35276e+06	2.19575e+06	1.09457e+06	281723	247040	720274	663467	311090	199348	3.2471e+06	7.90896e+06	5.50092e+07	2.05445e+07	1.46461e+06	916199
(E)-Guggulsterone	194769	192218	156631	127093	177336	183151	338382	381190	362368	329793	232596	513366	169207	197639	244361	177082	247031	255760	288054	292865	363113	348396	173656	216482
(E,Z)-2-Amino-3,14-octadecadien-1-ol	1.01637e+07	569225	1.6747e+06	2.91509e+06	1.55355e+06	3.70789e+06	367938	182985	636707	326039	439723	256208	522755	7.59987e+06	764634	500081	216451	577841	2.16889e+06	2.25873e+06	1.83796e+06	2.74451e+06	1.57086e+06	1.70435e+06
(R)-(-)-1-Amino-2-propanol	503434	470947	438101	452794	876726	562442	331700	379710	358314	390325	440255	514200	284975	352292	345157	331121	382322	456436	204088	200612	301294	236338	206058	227291
(R)-(-)-2-Phenylpropionic Acid	101530	104439	123128	87976	140816	149747	447834	415697	577032	394819	419675	245758	146732	253044	260350	220626	224457	237646	15247.9	7203.26	12566	9578.2	30780.1	23864.4
(R)-(-)-2-phenylglycine	5.67302e+06	5.03452e+06	4.52293e+06	4.32093e+06	4.84945e+06	4.89547e+06	5.77967e+06	5.77752e+06	6.50129e+06	5.33553e+06	5.68291e+06	5.29114e+06	5.07079e+06	4.43388e+06	5.2889e+06	5.69522e+06	4.03535e+06	4.94582e+06	6.36082e+06	5.41732e+06	8.40292e+06	8.58853e+06	5.82442e+06	6.4766e+06
(R)-(-)-Mandelic acid	315444	370295	60976.8	457129	250621	233548	298239	556498	146597	194127	557497	154474	304529	79177	251919	247330	74477.3	228075	511519	492962	391043	408145	2.06182e+06	2.03868e+06
(R)-2-Hydroxy-3-phenylpropionic acid	4.4511e+06	4.69366e+06	4.26709e+06	4.36487e+06	3.88886e+06	4.77159e+06	4.22286e+06	4.75168e+06	4.6141e+06	4.00115e+06	4.61626e+06	4.5794e+06	4.93204e+06	4.59637e+06	4.89522e+06	4.84731e+06	4.79606e+06	4.87795e+06	4.69319e+06	4.19443e+06	3.96074e+06	3.23052e+06	5.09434e+06	6.22572e+06
(R)-2-Hydroxybutyric acid	3.69002e+06	3.697e+06	3.87999e+06	3.65552e+06	4.59747e+06	3.55445e+06	3.45931e+06	4.62384e+06	5.14843e+06	2.97292e+06	4.43392e+06	3.75253e+06	2.43687e+06	2.83224e+06	3.12473e+06	2.94327e+06	2.92939e+06	2.66434e+06	2.18062e+07	2.12786e+07	5.31634e+06	4.93557e+06	6.88134e+06	7.60346e+06
(R)-2-hydroxystearic acid	15220.2	19294.2	16258.8	22790.7	30411.9	28984.6	97668	28761.9	18475.9	52474.4	25680.6	26998.4	41592.5	48999.5	28457	66625.2	54198.4	54549.6	62458.6	70235.6	35506.3	54184.7	32706.1	55092
(R)-3-Hydroxymyristic acid	460789	475502	317601	619755	1.07361e+06	466437	160054	734690	246858	613245	697517	349590	130774	813565	279543	298083	899440	458264	1.78899e+06	1.93937e+06	551290	475075	694129	629053
(R)-4-((3S,5R,8R,9S,10S,13R,14S,17R)-3-hydroxy-4,4,10,13,14-pentamethyl-7,11-dioxohexadecahydro-1H-cyclopenta[a]phenanthren-17-yl)pentanoic acid	307096	394049	371906	293545	222896	357394	145439	297494	316440	302707	345714	407922	317621	325397	508124	489162	304212	405655	272060	293627	246440	141623	369628	402653
(S)-(S)-1-((2S,3S)-3-Hexyl-4-oxooxetan-2-yl)tridecan-2-yl 2-formamido-4-methylpentanoate	2.98102e+06	2.23086e+06	2.64887e+06	3.04516e+06	2.5685e+06	3.30793e+06	2.90998e+06	1.67539e+06	2.93878e+06	2.96165e+06	2.39623e+06	3.17643e+06	2.79849e+06	2.57882e+06	3.66294e+06	2.31701e+06	2.20326e+06	2.05823e+06	2.71975e+06	1.97609e+06	1.62047e+06	2.44424e+06	2.26906e+06	2.42018e+06
(S)-2-Hydroxy-3-phenylpropanoic acid	140212	136151	43111.5	64024.6	86754.9	66970.6	435190	242659	289749	385497	243949	327823	109303	259612	644209	579925	292838	248625	357336	399546	389415	375481	912170	923553
(S)-3-(2-Methylphenoxy)propane-1,2-diol	3.34514e+07	3.26021e+07	2.30751e+07	7.97009e+06	8.89066e+06	1.08379e+07	9.12884e+06	1.23615e+07	8.17575e+06	9.80832e+06	1.14327e+07	6.43701e+06	9.54347e+06	7.21289e+06	8.76239e+06	7.81774e+06	7.61005e+06	6.39584e+06	9.64112e+06	8.29357e+06	7.10308e+06	7.15509e+06	9.12074e+06	8.59126e+06
(S)-4-Hydroxymandelonitrile	678978	636970	651453	601555	571713	606324	685387	626768	539171	533738	654067	611780	644637	525401	639902	619912	649724	550083	640624	591034	512951	645287	591039	585419
(S)-Abscisic acid	238229	243184	289109	167972	293473	206572	511698	713832	872150	562497	666788	890817	993025	668305	689327	708807	726904	824743	163133	171203	355303	331934	211292	260484
(S)-Leucic acid	1.74292e+06	1.72644e+06	1.44952e+06	1.45641e+06	1.36485e+06	1.83636e+06	1.87057e+06	2.3699e+06	2.69258e+06	1.7332e+06	2.37552e+06	2.62976e+06	1.7673e+06	1.21e+06	1.73341e+06	1.67874e+06	1.33924e+06	1.63772e+06	8.85445e+06	8.77687e+06	7.11664e+06	7.07735e+06	5.24101e+06	5.00542e+06
(Z)-3-[(1R,2S,3S,4R)-2-(1,3-benzodioxol-5-yl)-4-[(1E,3E)-4-(1,3-benzodioxol-5-yl)buta-1,3-dienyl]-3-(piperidine-1-carbonyl)cyclobutyl]-1-piperidin-1-ylprop-2-en-1-one	1.21852e+06	1.25869e+06	1.31289e+06	331251	901544	1.57856e+06	1.70193e+06	1.856e+06	1.26715e+06	1.17745e+06	1.97808e+06	1.24285e+06	1.53318e+06	1.56982e+06	1.4701e+06	1.33019e+06	1.69302e+06	1.63323e+06	1.36269e+06	1.26919e+06	1.10284e+06	1.16404e+06	1.24134e+06	1.2721e+06
(Z)-7-Hexadecen-1,16-olide	82824.1	85192.2	69584.3	90381.5	118268	103255	27332	73554.1	37406.1	74130.4	79496	37570.9	38476	87447.1	33259.3	34385	98503.4	48000.5	267482	273142	108134	124882	94326.4	94190.2
(Z)-Farnesol	229195	182848	133589	192658	177906	194944	65489.4	161354	157895	174880	176285	172650	94165.3	154075	149171	83684.2	165989	176408	77690.7	250411	55356.2	38987.1	133952	178793
(Z)-N-[5-[5-[(3aS,4R,6aR)-2-oxo-1,3,3a,4,6,6a-hexahydrothieno[3,4-d]imidazol-4-yl]pentanoylamino]pentyl]-7-[(1R,2R,3R)-3-hydroxy-2-[(E,3S)-3-hydroxyoct-1-enyl]-5-oxocyclopentyl]hept-5-enamide	653597	473029	407916	331503	444830	304700	424262	309768	195489	146759	352477	270968	233237	154059	570336	186531	284561	182748	220327	126052	170666	138251	204907	220881
(±)-erythro-Isoleucine	31466.7	28919.9	22658.1	25256.6	26177.9	22065.2	24463.6	25388.5	28791.5	28157.7	25498	26142.9	29284.6	27669.4	34248.1	36070.4	24139.4	28968.4	40886.3	35191.2	31275.3	41177.3	25930.6	30195.1
(±)11(12)-DiHET	18471.8	21733.2	16652.9	20548.8	33527	21536.8	33760.7	39615.7	27520.3	33388.7	39830.2	30727.6	21570	24705.4	26054.8	23560.7	19953.8	20723.8	143718	131470	72822.1	66227.8	43495.1	45845.8
(±)12-HEPE	2.56112e+06	3.65686e+06	558246	4.20345e+06	7.82136e+06	1.8858e+06	322297	1.26319e+06	1.7013e+06	862581	1.46681e+06	503679	246477	607034	721324	619219	740102	288592	6.41681e+06	6.4203e+06	1.36267e+06	1.59738e+06	2.53117e+06	2.67293e+06
(±)12-HETE	1.61946e+07	1.68886e+07	3.43645e+06	1.74994e+07	3.1907e+07	1.14796e+07	1.83512e+06	8.5215e+06	1.01236e+07	5.10907e+06	7.48858e+06	6.10577e+06	1.32603e+06	2.82474e+06	6.91877e+06	7.61365e+06	2.8976e+06	2.34452e+06	3.65432e+07	3.73458e+07	9.00337e+06	8.64028e+06	9.22301e+06	8.55569e+06
(±)13(14)-DiHDPE(A)	8946.83	7584.02	6707.54	5854.86	13562.2	11500.6	12169.9	15630.6	9995.97	12160	12262.1	16520.3	11138.1	14702	8912.16	7865.77	15060.3	10476	57682.1	54925.3	30134.7	26570.8	19963.9	19895.5
(±)13-HpODE	585051	668133	424096	410714	1.47907e+06	550122	2.4383e+06	2.77821e+06	1.75246e+06	2.57876e+06	2.83897e+06	2.14641e+06	2.00736e+06	1.64625e+06	1.82862e+06	1.53658e+06	1.72779e+06	1.83247e+06	1.13429e+07	1.05459e+07	8.33357e+06	8.04645e+06	1.32408e+06	1.14294e+06
(±)14(15)-DiHETE	5688.07	5363.74	9416.68	3477.53	13335.1	5300.73	7196.73	12049.8	12986.8	11391.7	10438.3	8388.83	6532.7	7833.29	13110.1	12931.3	5973.68	19346.7	17451.6	20171.6	22546.1	16624.2	6887.67	8507.45
(±)15-HEPE	2.56112e+06	3.65686e+06	558246	4.20345e+06	7.82136e+06	1.8858e+06	322297	1.26319e+06	1.7013e+06	862581	1.46681e+06	503679	246477	607034	721324	619219	740102	288592	6.41681e+06	6.4203e+06	1.36267e+06	1.59738e+06	2.53117e+06	2.67293e+06
(±)15-HETE	5.10301e+06	4.70272e+06	896990	4.55535e+06	8.02002e+06	2.56563e+06	555609	1.98422e+06	2.40125e+06	1.19528e+06	1.92167e+06	1.45484e+06	365772	655748	1.63167e+06	1.61705e+06	652508	455065	9.09905e+06	8.86422e+06	2.33306e+06	2.39858e+06	2.11854e+06	1.9395e+06
(±)16-HETE	9355.76	9242.16	12335.9	13166.4	17051.4	11914.8	9100.32	16791	9915.99	14738.2	13793.5	14066	6173.01	8438.48	7994.49	10483	16366.1	4841.46	8010.82	9629.24	11269.1	7312.53	9262.23	4430.6
(±)17(18)-DiHETE	5688.07	5363.74	9416.68	3477.53	13335.1	5300.73	7196.73	12049.8	12986.8	11391.7	10438.3	8388.83	6532.7	7833.29	13110.1	12931.3	5973.68	19346.7	17451.6	20171.6	22546.1	16624.2	6887.67	8507.45
(±)17-HDHA	70167.8	85276.1	19732.5	77444	151596	53423.1	23202.7	42368.4	47856.2	31667.1	42089.5	24181.1	19127.3	24798.9	20519.1	25714.8	21768	16123.7	188044	163454	34184.3	44104.5	48080.7	54393.1
(±)17-HETE	13769.9	6258.91	8908.34	9655.75	10985	6792.53	8515.65	8536.24	10649.8	8281.55	9538.18	7290.67	5595.77	10760.1	7877.63	4986.78	13117.2	7079.79	8677.5	9521.09	6350.5	9610.71	7871.86	7224.01
(±)18-HEPE	2.56112e+06	3.65686e+06	558246	4.20345e+06	7.82136e+06	1.8858e+06	322297	1.26319e+06	1.7013e+06	862581	1.46681e+06	503679	246477	607034	721324	619219	740102	288592	6.41681e+06	6.4203e+06	1.36267e+06	1.59738e+06	2.53117e+06	2.67293e+06
(±)18-HETE	13769.9	6258.91	8908.34	9655.75	10985	6792.53	8515.65	8536.24	10649.8	8281.55	9538.18	7290.67	5595.77	10760.1	7877.63	4986.78	13117.2	7079.79	8677.5	9521.09	6350.5	9610.71	7871.86	7224.01
(±)19(20)-DiHDPE(A)	17995.2	19295.1	16647	25936.7	40672.8	26018.4	28325.2	63103	32335.2	50830.7	54647.9	41014.5	34827.5	42944.8	20403.5	21111.2	50628	31720.3	164716	143976	59220.4	54209.3	28557.5	42347.7
(±)4-HDHA	23411.5	19947.7	22502.8	22518.2	21623.3	25395.2	32304	35085.5	36868.8	32895.4	28666.9	34065.6	25268.8	28023	34924	40039.4	31066.5	30372.6	53507.7	44510	17804	16260.6	34961.2	32714.4
(±)5-HEPE	5052.18	5787.44	8288.78	5941.69	9105.59	9997.92	15919	12722.1	16178.7	12385.4	12988.6	15234.3	6828.02	8742.99	10937.4	17369.4	13126.6	8212.41	11262.8	17393.8	13109.3	13773.2	5937.36	8685.06
(±)5-HETE	70307.9	76725.6	67194.3	57838	65806.6	58341.5	59389.2	80497.8	64527.3	75373.3	70761.8	85618.7	65657.2	54687.3	74386.8	68914.5	58472.9	67240.2	163085	160307	81825.5	84557.2	90725.6	98848.9
(±)8(9)-DiHET	18471.8	21733.2	16652.9	20548.8	33527	21536.8	33760.7	39615.7	27520.3	33388.7	39830.2	30727.6	21570	24705.4	26054.8	23560.7	19953.8	20723.8	143718	131470	72822.1	66227.8	43495.1	45845.8
(±)8-HETE	94455	103608	56603.3	100182	165464	89498	49874.6	78664.6	69021.8	54101.4	71470.3	75823.2	41844.8	53125.8	68403.9	68380.5	60264.5	48140.7	206543	194226	82557.6	90088.8	91827.7	75649.4
(±)9-HETE	70307.9	76725.6	67194.3	57838	65806.6	58341.5	59389.2	80497.8	64527.3	75373.3	70761.8	85618.7	65657.2	54687.3	74386.8	68914.5	58472.9	67240.2	163085	160307	81825.5	84557.2	90725.6	98848.9
(±)9-HpODE	8283.24	13415.9	11747.6	5954.23	7295.35	7626.79	13196.1	27928	14662.3	18168.3	22824.1	30716.1	16224.9	19305.1	16609.2	14355.5	12217.1	12027.2	13654.3	12675.5	18862.9	14044.6	12220.3	6902.84
1'-O-Acetylpaxilline	1858.03	6102.35	2192.11	2491.68	1036.51	5792.93	20550.9	9594.92	10273.8	4470.15	9770.04	3184.34	10475.5	2005.36	39306.6	41976.6	4394.36	11400.7	1.29859e+07	1.25195e+07	8.30257e+07	8.68066e+07	1.83851e+06	1.95927e+06
1,2,3-Tris(chloromethoxy)propane	1.81647e+07	1.71537e+07	1.68365e+07	17412844	1.74781e+07	1.80115e+07	1.71814e+07	1.78308e+07	1.7087e+07	1.80852e+07	1.67931e+07	1.77789e+07	1.77994e+07	1.73115e+07	1.68831e+07	1.72109e+07	1.7925e+07	1.638e+07	1.59932e+07	1.64269e+07	1.62076e+07	15310682	1.62908e+07	1.63835e+07
1,2-Dimyristoyl-sn-glycero-3-phosphocholine	8581.71	14005.2	10516.5	16301.3	6703.98	7654.9	8879.87	8603.51	4425.78	7813.55	6347	6726.61	11457.2	14150.7	14372.7	12575	15530.4	9568.68	5815.57	6954.04	5441.19	5471.35	6795.44	5883.31
1,2-Diphenylhydrazine	2.57303e+06	2.78283e+06	2.74777e+06	2.42431e+06	3.77927e+06	2.99519e+06	2.75392e+06	2.7792e+06	3.36759e+06	2.98169e+06	2.90302e+06	2.51886e+06	2.50325e+06	2.95472e+06	3.38969e+06	2.86018e+06	2.31601e+06	3.04121e+06	4.57262e+06	4.07646e+06	4.41746e+06	5.34496e+06	4.96434e+06	4.54413e+06
1,3,4-Trihydroxy-5-oxocyclohexane-1-carboxylic acid	161445	150979	125340	355080	447284	135208	98596.4	238938	109861	174980	286644	159379	57688.6	189560	73796.8	87119.3	186777	96378.7	698517	539589	80795.1	81392.9	135520	131514
1,3-Diacetoxy-4,6,12-tetradecatriene-8,10-diyne	71442.9	58355	90332.5	69664.3	114741	82433.7	311421	215705	332043	212401	250566	259292	180961	180020	253032	238576	204271	265995	730034	729885	505969	538236	390812	376935
1,3-Dicyclohexylurea	80225.1	101923	98247	76972	82216.8	81378.2	75470.6	99372.2	101015	106440	88953.1	97980.5	107019	96475	75413.6	103487	97427	91900.5	118996	92051.6	84306.6	101456	71181	95372.8
1,4-Dihydro-1-Methyl-4-Oxo-3-Pyridinecarboxamide	7.09206e+06	1.22093e+06	4.28404e+06	6.73986e+06	4.64943e+06	6.34651e+06	6.5921e+06	4.61782e+06	4.93402e+06	5.32957e+06	3.89261e+06	5.475e+06	4.98274e+06	1.06439e+06	3.68262e+06	3.46897e+06	1.19075e+06	3.89143e+06	6.01289e+06	5.49078e+06	3.53739e+06	3.66152e+06	6.55056e+06	6.34896e+06
1,5-Anhydro-d-mannitol	329663	369171	326085	539610	591420	425051	257571	549676	424807	483708	545363	438991	238968	562218	410553	412548	554607	363957	629802	682147	235041	270445	203209	219924
1,6-anhydro-β-D-glucose	42627.2	23197.7	38833.6	38465.1	48121.4	37189.9	35182.6	30256.3	41154.2	30497.6	18628.2	37040.9	30219.3	24474.7	38122.1	37134.6	40831	28433.5	26269.5	17573.6	39078	24863.9	23259.1	14129
1,7-Dimethylxanthine	19684.4	26708.1	22891.2	14694	17583.5	14214.4	22680.7	24800.9	16594.9	28506.1	30084.6	23800.9	24103.1	22248	22703.8	29060.2	10093	35986.1	9511.74	11104.3	13762.1	19717.3	31251.9	33371.2
1,9-Heptadecadiene-4,6-diyne-3,8-diol	12906.7	14566.7	11132.7	16155.1	37030	13542.3	43174.7	73005.1	66813.8	49938.7	60691.5	45162.4	34173	41582.3	39852.8	36514.6	52718.8	49141.3	404772	522265	171230	176705	51741.7	47322.3
1-((S)-2-aminopropyl)-1H-indazol-6-ol	88806.1	151877	86465.9	106981	97362.2	166436	115972	155498	105839	177342	133758	89848.5	135820	100427	119291	116940	109839	75053.3	105262	98140.9	91733.9	71839.9	110148	108095
1-(1Z-hexadecenyl)-sn-glycero-3-phosphocholine	1.04046e+06	1.15857e+06	1.04957e+06	706446	1.17044e+06	1.11081e+06	777429	1.15951e+06	1.25699e+06	928419	1.09476e+06	936463	704648	538232	527134	717011	705866	601591	435910	741132	583555	531293	684243	498871
1-(1Z-octadecenyl)-2-(9Z-octadecenoyl)-sn-glycero-3-phosphocholine	14562.6	24704.4	20604	21043.5	22319.2	27863.6	28514.3	39474.2	32855.4	53584	28594.8	38688.6	22107.8	49399	48657.7	49513.7	42144.9	49895.8	15741.8	18423.7	26548.1	20297.7	16427.3	22381.1
1-(2-Hydroxyphenyl)-3-phenylpropane-1,3-dione	50924.2	49892.9	43401	56333.8	11023.4	18627.9	62869.6	48957.8	29599.4	59445.7	48453.3	49721.2	54098.6	50287.3	59464.5	61350.8	55368.9	62832.6	15826.5	23697.5	12898.5	23877.7	22084.6	30810.5
1-(4Z,7Z,10Z,13Z,16Z,19Z-docosahexaenoyl)-sn-glycero-3-phosphocholine	2.79697e+07	2.98265e+07	2.96021e+07	3.04152e+07	2.23748e+07	3.22499e+07	2.72335e+07	3.35549e+07	2.67969e+07	3.07481e+07	3.36377e+07	2.84661e+07	2.74574e+07	2.77524e+07	2.94603e+07	3.03535e+07	2.66553e+07	2.753e+07	3.2937e+07	3.10115e+07	2.03624e+07	2.17336e+07	2.36352e+07	2.29174e+07
1-(7Z,10Z,13Z,16Z-docosatetraenoyl)-glycero-3-phosphate	6.93509e+06	7.45765e+06	5.37641e+06	7.16517e+06	3.81295e+06	8.62383e+06	7.77963e+06	9.32874e+06	6.46907e+06	6.49724e+06	9.30811e+06	4.28517e+06	6.05644e+06	6.39309e+06	1.12425e+07	7.98068e+06	5.49144e+06	6.66922e+06	1.34578e+07	1.35173e+07	1.18997e+07	1.16193e+07	1.32378e+07	10068388
1-(9Z-nonadecenoyl)-glycero-3-phosphoethanolamine	216055	254198	274186	229650	146460	157889	90919.3	187067	141349	176388	273720	213416	330397	534114	590336	621146	560969	261604	113016	89497.6	88557.3	104720	135021	124442
1-(9Z-octadecenoyl)-sn-glycero-3-phosphocholine	2.92742e+06	2.43708e+06	2.93986e+06	2.65161e+06	2.67883e+06	3.51504e+06	2.20126e+06	2.83855e+06	2.39068e+06	3.0593e+06	2.08615e+06	2.73616e+06	3.26917e+06	3.24784e+06	3.63528e+06	3.52552e+06	3.63836e+06	2.66602e+06	2.26949e+06	1.79159e+06	1.14309e+06	1.9746e+06	1.68671e+06	2.33365e+06
1-(9Z-octadecenoyl)-sn-glycero-3-phosphoserine	9	9	9	9	9	9	1489.76	2366.55	4382.37	2410.76	1604.21	2483.35	1375.14	888.971	3818.85	728.776	4272.24	3544.24	465824	606784	2.3676e+06	2.64572e+06	26833.5	31891.8
1-(9Z-tetradecenoyl)-2-(9Z-hexadecenoyl)-sn-glycerol	4.20448e+06	5.73509e+06	3.53778e+06	4.80461e+06	5.04748e+06	3.44611e+06	4.33357e+06	4.08657e+06	4.43864e+06	3.84603e+06	4.66216e+06	4.19433e+06	5.31972e+06	5.44064e+06	4.22464e+06	4.60499e+06	4.60536e+06	5.12904e+06	2.50869e+06	2.70694e+06	1.70689e+06	1.48849e+06	4.03404e+06	2.59002e+06
1-Aminocyclobutanecarboxylic acid	3.07466e+07	3.01011e+07	1.95635e+07	1.33222e+07	1.93613e+07	3.02271e+07	3.10682e+07	2.83568e+07	4.42865e+07	2.72619e+07	2.50936e+07	3.23538e+07	2.84945e+07	1.81125e+07	3.30047e+07	3.81876e+07	1.76958e+07	2.80172e+07	4.66352e+07	4.94825e+07	5.18404e+07	5.34523e+07	7.12277e+07	6.9525e+07
1-Aminocyclohexanecarboxylic acid	294306	265876	220273	254028	248521	260154	437002	366196	372594	334821	365485	376167	331838	196772	307759	312627	212323	266444	109805	97531.9	157858	135655	324920	337727
1-Aminopropan-2-ol	918811	933246	913201	802081	1.50738e+06	952261	605370	735311	707922	636671	772183	723100	554445	574398	743209	631177	589288	604531	328830	309946	450191	422244	354236	422686
1-Deoxyvaleric acid	412541	403209	408855	319174	382473	378348	413785	351215	344602	404039	359149	362674	349429	337643	359461	335919	338697	345909	354224	358741	384214	338219	317727	297345
1-Docosanoyl-2-hexadecanoyl-sn-glycero-3-phosphocholine	472580	131708	547104	496561	469811	552032	528197	323343	172670	334367	458404	379622	444368	324418	453188	354868	241871	347734	431511	365687	374008	335473	427522	607709
1-Heptadecanoyl-sn-glycero-3-phosphoethanolamine	1.31894e+06	1.27169e+06	1.33619e+06	1.10589e+06	1.26014e+06	1.44337e+06	1.96017e+06	1.56294e+06	2.70281e+06	3.22809e+06	1.72332e+06	3.25532e+06	1.66884e+06	1.6525e+06	1.75563e+06	2.03405e+06	1.79535e+06	2.01014e+06	4.76658e+06	5.02537e+06	4.03323e+06	4.09647e+06	2.98106e+06	3.04947e+06
1-Hexadecyl-2-butyryl-sn-glycero-3-phosphocholine	486343	498790	500999	445983	409713	481232	552483	659644	690670	627960	824422	814631	652491	774685	1.03247e+06	1.10875e+06	683434	937227	451665	427541	344810	439517	410542	416658
1-Hexadecyl-sn-glycerol 3-phosphate	1.60978e+06	2.41063e+06	1.73028e+06	1.72196e+06	1.90404e+06	2.23421e+06	1.74642e+06	1.90137e+06	1.99559e+06	2.49239e+06	2.20187e+06	2.02805e+06	1.68262e+06	1.40881e+06	1.9583e+06	1.8181e+06	1.40113e+06	1.52721e+06	1.813e+06	1.95223e+06	1.30329e+06	1.4586e+06	1.19027e+06	1.62552e+06
1-Hydroxylamino-2-phenylethane	5.67302e+06	5.03452e+06	4.52293e+06	4.32093e+06	4.84945e+06	4.89547e+06	5.77967e+06	5.77752e+06	6.50129e+06	5.33553e+06	5.68291e+06	5.29114e+06	5.07079e+06	4.43388e+06	5.2889e+06	5.69522e+06	4.03535e+06	4.94582e+06	6.36082e+06	5.41732e+06	8.40292e+06	8.58853e+06	5.82442e+06	6.4766e+06
1-Methyladenosine	70448.4	83982.5	73707.5	102490	57061.3	75156.2	77385.3	87148.6	68181.7	77280.9	90041.2	78213.8	77871.9	63473.1	58021.5	55518.1	70874.1	48382.7	80119.2	99193.4	70126.5	131108	77577.8	61461
1-Methylguanine	551727	308670	487944	9	9	626535	488084	511089	434297	366631	463766	561327	453063	463242	386717	400288	499404	381185	980771	866239	893913	807050	1.01041e+06	1.09875e+06
1-Methylguanosine	683307	703994	606527	826292	560445	774338	440398	632172	512482	491331	550402	613235	551931	642891	456078	525229	612583	485622	1.10659e+06	1.10454e+06	1.20604e+06	1.51041e+06	958032	912364
1-Methylhistidine	860559	385639	822966	929443	345388	623440	184516	243658	444959	699705	936458	899203	868708	274307	619111	720584	683565	440487	477108	458382	174634	606457	353810	279128
1-Methylinosine	101452	110231	77673.2	86553.9	93317.5	78610.3	60312.6	76728	67493.1	77110.6	89092.5	57334.9	47938.7	55434.5	45674.6	49414.4	59188.1	69397.3	208682	199843	133389	190955	160072	152065
1-Methylpiperidine-2-carboxylic acid	371146	372946	417161	390443	412734	537079	515812	368902	702253	311822	443170	371682	368172	337429	246197	248116	345976	289349	883454	697766	586025	537440	428227	372367
1-Methyluric Acid	11232.1	12323.5	10252.8	12307.2	55732.5	16177.3	20326.1	23146.5	15871.7	20390.5	24155.3	16706.5	18731.9	19173.6	19190.6	17545	19898	17641.2	61100.9	61487.6	46790.6	50366.6	111377	111132
1-Myristoleoyl-glycerol	2.76601e+07	2.19736e+07	2.45373e+07	2.47002e+07	2.35087e+07	1.71357e+07	2.81887e+07	2.69257e+07	2.26572e+07	2.3616e+07	2.57978e+07	2.91093e+07	1.96449e+07	2.39882e+07	2.43273e+07	2.40724e+07	2.76018e+07	2.03646e+07	2.13638e+07	2.01401e+07	2.33821e+07	2.37274e+07	2.11629e+07	2.33468e+07
1-Myristoyl-2-palmitoyl-sn-glycerol	57208.2	52085.6	127182	91036.3	70131.1	85303.7	66924.6	40061.6	68288.1	35407.7	73079.3	29595.2	96641.8	44463	61335.8	61859.9	51771.2	64309.1	39629.5	68062.3	38655.1	31096.7	56418.1	69716.7
1-Myristoyl-sn-glycerol 3-phosphate	1.26788e+06	1.30492e+06	1.32252e+06	1.36727e+06	2.29195e+06	1.43199e+06	1.19466e+06	2.57558e+06	866759	1.43337e+06	2.22747e+06	1.09408e+06	1.66814e+06	3.84237e+06	2.19393e+06	1.34812e+06	3.35105e+06	2.00698e+06	1.991e+06	2.02048e+06	1.57577e+06	1.86323e+06	1.57794e+06	1.86809e+06
1-NBD-decanoyl-2-decanoyl-sn-Glycerol	576527	558909	456810	391857	303559	449608	408174	445109	327210	309785	422628	368229	433474	473804	374288	517143	451689	422436	383280	303708	237280	279104	333568	318270
1-Naphthol	19488.1	21354.8	25264.6	23473.7	23107.3	26607.8	28466.6	24574.1	23158.2	23258.1	24645.1	23587.8	22673	26510.4	29341.8	23577.7	21531.5	26316.7	24735.3	27022.7	24078.9	23870.1	25828.5	27550.9
1-Naphthylamine	726160	743985	760044	690197	669351	720535	786396	813277	804965	776688	756792	729798	737925	757739	729391	761873	814110	788536	761798	724265	439784	381233	751528	773832
1-O-(cis-9-Octadecenyl)-2-O-acetyl-sn-glycero-3-phosphocholine	2.45765e+07	2.48097e+07	2.67756e+07	2.31254e+07	1.9401e+07	2.38508e+07	1.19271e+07	1.33738e+07	1.25699e+07	1.25816e+07	1.33966e+07	1.37172e+07	1.65977e+07	1.74385e+07	1.52482e+07	1.51748e+07	1.73762e+07	1.44995e+07	6.77874e+06	6.4055e+06	3.5145e+06	3.63882e+06	1.06427e+07	10343522
1-O-Hexadecyl-2-acetyl-sn-glycerol	207630	138919	163143	112927	69248.7	55207.9	174420	78951.4	47940	77893.6	107166	90198.4	126070	86265.3	92324.8	106379	114260	110151	67433.1	71475.7	91987.2	92686.5	46061.8	32433.8
1-O-Hexadecyl-2-deoxy-2-thio-S-acetyl-sn-glyceryl-3-phosphorylcholine	3.70451e+06	4.52691e+06	3.31198e+06	3.69036e+06	3.99755e+06	2.86525e+06	4.54291e+06	3.87411e+06	3.91662e+06	4.79319e+06	4.20585e+06	4.39693e+06	3.18314e+06	4.17094e+06	4.21354e+06	4.61111e+06	4.4912e+06	4.46621e+06	5.12036e+06	4.13429e+06	4.04923e+06	4.06309e+06	2.96512e+06	3.02777e+06
1-O-Hexadecyl-lyso-sn-glycero-3-phosphocholine	3.74764e+06	4.53902e+06	5.05972e+06	3.12042e+06	4.50446e+06	4.84144e+06	4.80367e+06	5.29356e+06	5.97909e+06	5.5081e+06	5.44368e+06	5.90818e+06	3.31796e+06	3.91499e+06	2.93918e+06	3.04982e+06	4.17104e+06	5.91349e+06	3.87252e+06	2.38211e+06	1.2481e+06	1.94849e+06	3.37128e+06	2.63077e+06
1-O-Hexadecyl-sn-glycero-3-phosphocholine	4.01164e+06	3.96832e+06	4.40961e+06	3.71125e+06	3.95741e+06	3.9415e+06	4.59239e+06	4.36398e+06	5.1157e+06	4.61205e+06	4.19003e+06	5.13872e+06	3.27378e+06	3.71518e+06	3.38164e+06	3.39507e+06	4.16069e+06	4.2527e+06	2.78489e+06	2.81505e+06	1.65912e+06	1.54632e+06	3.09014e+06	3.09098e+06
1-O-Palmitoyl-2-O-acetyl-sn-glycero-3-phosphorylcholine	1.56322e+07	1.61635e+07	1.78487e+07	1.81137e+07	1.51664e+07	1.76975e+07	1.92553e+07	1.93647e+07	18377509	1.89212e+07	1.96588e+07	1.97312e+07	1.4755e+07	1.83038e+07	1.76221e+07	1.85276e+07	2.03175e+07	1.68581e+07	1.56491e+07	1.36418e+07	1.63468e+07	1.64328e+07	1.62974e+07	1.47627e+07
1-O-Sinapoyl-beta-D-glucose	390565	435650	391500	407096	359278	474686	453054	404378	469938	447217	397666	433511	426189	424623	458650	459249	420556	398368	443674	416354	478079	417475	463409	459605
1-O-vanillyl-β-D-glucose	54540	72326.8	30860	4412.89	10345.2	30523.8	50461.2	24921.6	221028	27373.3	37860.4	38841.3	64659.4	7550.39	85516.6	110852	11051.8	78622.7	23409.5	18307	110913	106064	53753	48934.3
1-Octadecanoyl-cyclophosphatidic acid	242005	193530	175017	135784	177937	196985	145192	185227	139292	166269	152648	152426	108754	116544	198649	193077	169828	99310.8	150767	199066	73790	90927.2	159862	115495
1-Oleoylglycerone 3-phosphate	1.84431e+06	2.07424e+06	1.82953e+06	830439	864023	1.28296e+06	2.2952e+06	2.19275e+06	953931	1.68175e+06	2.08001e+06	986860	1.55695e+06	1.85429e+06	1.37047e+06	1.72371e+06	1.88896e+06	2.30737e+06	3.20361e+06	3.16576e+06	4.56035e+06	3.57103e+06	815440	612513
1-Pentadecanoyl-2-tetradecanoyl-glycero-3-phosphoethanolamine	40482.5	24329.5	15811.5	22308.7	20991.4	22232	17298	25073.1	23855.8	31631.9	23307.4	6947.29	20849.2	13368.7	12019.7	26744.9	23506.5	20589.2	21591.9	12906.1	14296.8	23431.9	13820.2	13845.3
1-Pentadecanoyl-glycerol	147209	175306	169954	206324	431285	309621	168228	403972	183375	211557	357386	221717	215591	417170	159564	158343	359978	202305	1.36494e+06	1.24552e+06	347103	383771	326051	346047
1-Stearidonoyl-3-stearidonoyl-sn-glycerol	8.80626e+06	7.27344e+06	9.02055e+06	9.76767e+06	7.66698e+06	1.18236e+07	5.62573e+06	7.44184e+06	6.63359e+06	4.64785e+06	7.21127e+06	4.44715e+06	5.98793e+06	5.21499e+06	4.83585e+06	5.74214e+06	4.79876e+06	7.22159e+06	3.70843e+06	3.40781e+06	1.4328e+06	941070	4.23665e+06	4.10735e+06
1-Stearoyl-2-hydroxy-sn-glycero-3-phosphoethanolamine	870317	871910	989455	620043	929751	712437	1.09123e+06	1.04813e+06	1.21417e+06	1.54165e+06	1.31484e+06	1.52937e+06	990344	1.33629e+06	1.13116e+06	1.38155e+06	1.35957e+06	1.04499e+06	2.12074e+06	1.6819e+06	1.46874e+06	1.54916e+06	1.0126e+06	855172
1-Tetradecanoyl-sn-glycero-3-phosphoethanolamine	242149	239061	296165	255104	288704	236360	243833	323250	235371	240489	315332	273465	252395	312397	228142	225947	310504	169596	249275	290201	329347	398944	201373	198945
1-acetylindole	4.66784e+06	4.85858e+06	4.56408e+06	4.19385e+06	3.97184e+06	4.04978e+06	5.8513e+06	5.59358e+06	5.56421e+06	4.80266e+06	5.32781e+06	5.37532e+06	4.76373e+06	4.20988e+06	5.87299e+06	5.0181e+06	4.06766e+06	5.33758e+06	3.14197e+06	3.00962e+06	3.98456e+06	4.01185e+06	5.70697e+06	5.37339e+06
1-arachidonoyl-sn-glycero-3-phospho-1D-myo-inositol	6.10827e+06	9.40969e+06	5.87698e+06	8.38583e+06	3.89223e+06	8.11199e+06	8.04e+06	1.00909e+07	5.35696e+06	5.24308e+06	1.04143e+07	5.37921e+06	6.0719e+06	5.37269e+06	6.75037e+06	6.07086e+06	6.02732e+06	7.48889e+06	6.4943e+06	8.14019e+06	4.87774e+06	4.49531e+06	5.04331e+06	6.81254e+06
1-beta-D-Galactosylsphingosine	333871	252065	318532	186100	154626	341059	185274	346923	145067	215929	284405	148105	228330	105655	222611	143434	119357	123013	397759	369518	378731	180862	245050	229031
1-heptadecanoyl-sn-glycerol 3-phosphate	9.89183e+06	6.96103e+06	1.08317e+07	6.52562e+06	1.35581e+07	1.10116e+07	7.65415e+06	6.20585e+06	9.59713e+06	1.27333e+07	7.9125e+06	1.69213e+07	1.43275e+07	1.20441e+07	2.1565e+07	1.29669e+07	1.7336e+07	1.80104e+07	5.97309e+06	2.92223e+06	1.57891e+06	1.60034e+06	9.44026e+06	9.69362e+06
1-hexadecanoyl-2-(5Z,8Z,11Z,14Z-eicosatetraenoyl)-sn-glycero-3-phosphoethanolamine	21540.5	27976.8	21968.3	24677.9	21931.8	20035.5	15600.7	19167.4	22717.1	23659.9	20956	24708.8	21061.9	21449	18376.2	27206.8	20871	18906.2	28093.8	24074.3	10232.7	7349.62	16270.4	13832.5
1-octadecanoyl-2-(9Z-octadecenoyl)-sn-glycero-3-phosphoserine	14655.2	7305.75	8247.87	12220.6	8600.15	21852.5	4967.56	23313.6	3956.8	11314.9	19129.6	7484.95	11160.7	4488.63	8678.32	10602	9748.01	8946.67	27005.4	23142.3	15911.6	15367	17270.1	16560.5
1-pentadecanoyl-2-(9Z-hexadecenoyl)-sn-glycerol	5.84386e+06	7.06497e+06	8.64212e+06	5.96125e+06	1.02539e+07	8.68741e+06	4.65118e+06	5.89712e+06	5.1261e+06	4.45097e+06	4.73984e+06	4.7532e+06	5.14853e+06	7.6841e+06	6.80918e+06	4.25551e+06	7.18879e+06	6.99613e+06	4.92621e+06	6.71032e+06	4.0547e+06	3.66725e+06	3.92078e+06	4.83045e+06
1-pyrroline-4-hydroxy-2-carboxylate	33527.1	41896	41118	20735.5	34178.1	48925.2	25678.4	34476.7	37678.4	28113.5	29885.8	29886.4	20003.5	22143.5	28718.3	20623.8	23538.5	34022.1	105401	85164.1	100374	81803	88614.5	65899.8
10-Deoxymethynolide	475363	569217	508465	481376	736646	334665	358355	1.10689e+06	836992	594507	935776	685483	403689	716321	270226	282634	576323	362552	868390	971147	778493	703265	353484	327567
10-Formyl-Thf	460568	415310	465282	359647	209263	631079	416257	410223	450161	343633	388462	533088	338957	299002	297350	252424	266177	302534	235085	232835	217023	206595	694144	780154
10-HDoHE	131834	145796	38226.3	159868	310516	103757	30894.6	84667.7	75469.3	80574.6	69163	35757.9	26929	46052.2	42158.8	37670.5	48577	36458.9	370050	337384	71025.5	65766.1	109859	109386
10-deoxyformamycin	1.93667e+07	2.32338e+07	2.15325e+07	1.29669e+07	2.02416e+07	1.97998e+07	4.0624e+07	3.46133e+07	3.76023e+07	4.87613e+07	2.64435e+07	4.90646e+07	2.60587e+07	2.98409e+07	2.62501e+07	2.50965e+07	2.62712e+07	3.03527e+07	2.74686e+07	3.62637e+07	39474834	4.17262e+07	2.71331e+07	1.95167e+07
11,12,14-Trihydroxy-7-methoxy-8,11,13-abietatrien-20,6-olide	569564	599905	514157	535884	598164	898770	692034	910827	585057	1.14415e+06	649893	603331	857019	516008	781314	589704	595346	504940	506390	617716	437362	507153	566487	468165
11,12-EET	121911	119272	46449.5	118645	205369	190747	82026.8	155262	142037	77794.5	141985	146692	61481.7	55303.4	167445	165747	53062.2	65203.4	514571	458356	256581	261500	170678	174776
11,16-Dihydroxyoctadeca-9,17-dien-12,14-diyn-1-yl acetate	2.57617e+06	2.01068e+06	1.92794e+06	2.76098e+06	3.16758e+06	1.88996e+06	1.52768e+06	1.40355e+06	1.05382e+06	3.65093e+06	2.07726e+06	1.71503e+06	1.51341e+06	3.20213e+06	1.78101e+06	1.68823e+06	3.76353e+06	1.96699e+06	3.92295e+06	4.74794e+06	2.16048e+06	1.94509e+06	1.88925e+06	1.53198e+06
11-Dehydrocorticosterone	21656.3	23559.3	20132.2	19201.8	28795.8	38319.7	35921.4	25846.7	29871.2	26556.5	25469.1	26966.5	17332.7	19387.1	13886.1	15374.1	15153.4	15103	32559.9	29368	59945.5	42749.2	51507	61932.9
11-Epimisoprostol	1.00618e+07	7.38079e+06	8.37423e+06	9.29092e+06	8.36847e+06	8.02801e+06	5.94867e+06	8.69344e+06	7.65484e+06	1.00338e+07	8.12984e+06	9.49134e+06	1.03859e+07	1.09974e+07	1.0441e+07	9.30375e+06	1.16308e+07	1.14896e+07	5.7343e+06	5.35306e+06	4.88548e+06	4.39668e+06	1.0992e+07	8.0455e+06
11-HDoHE	382595	435113	94073.4	445226	737918	238127	69068.5	200147	210488	144896	153805	104666	66874.6	109452	97398.4	86088.6	110772	58646.7	828624	821813	127359	133516	266289	235604
11-HEDE	17430.7	16611.3	11670	20190.4	36818.3	12849.3	6614.18	9656.75	8992.76	9812.08	12049.5	6362.36	4403.77	8234.85	13360.2	14928.6	19762.8	9071.28	61629.3	55765.2	16693.2	15270.3	15577.6	18481.8
11-Keto-beta-boswellic acid	43928.8	35562.3	32075.8	57185.3	54711.1	31919.5	507720	458025	287398	346620	398325	165587	226184	814099	296387	274268	694101	327663	62233.5	56848.6	84204.5	66358.4	40643.9	80763.3
11-Nor-9-carboxy-delta-9-tetrahydrocannabinol	100307	94277.6	93550.6	100881	103636	125800	127028	145265	106612	141680	146661	120196	128156	103874	108214	105127	132927	79373.6	155615	158187	134457	141054	181354	200843
11-Oxohexadecanoic acid	168923	183381	86302.8	247453	588143	146325	53401	293959	94380.3	246270	262826	97883.9	36275.7	312119	66872.4	119466	283272	93953.5	1.12595e+06	1.07707e+06	186752	184719	157130	198327
11-dehydro-TXB3	665378	505305	440136	697345	1.06029e+06	512542	355067	810840	525463	812141	771792	633445	600360	842186	356402	399016	932891	624411	2.0681e+06	1.89642e+06	716250	658736	926494	844679
11-keto-TXB2	3825.33	8979.32	2896.88	2810.94	5773.98	4117.54	27867.8	20498.5	24895.4	17571.9	16937.5	30432.6	19791.2	20844.7	18191.2	21684.6	23894.2	15199.2	16317.1	12755.7	941.856	9	40650.8	34900.9
11β-Hydroxyprogesterone	22911.7	9	18403.5	79908.3	111383	9	11946.9	18126.3	10155.9	12511.7	10554	15786.7	13186.5	3626.48	9442.94	8607.86	2904.89	21812.1	60018.5	51196	84080.1	84910.3	97953	128751
12(13)Ep-9-KODE	4.91213e+06	3.68917e+06	2.77194e+06	5.48008e+06	6.66455e+06	5.20999e+06	3.31895e+06	4.54108e+06	2.48975e+06	9.9223e+06	5.41519e+06	3.79348e+06	4.51827e+06	6.63421e+06	4.06373e+06	3.87279e+06	8.61196e+06	4.02985e+06	1.11431e+07	7.86065e+06	4.64322e+06	4.88664e+06	3.61595e+06	3.92568e+06
12-Ethyl-8-propyl-3-vinylbacteriochlorophyllide d	93769.2	117549	53968.7	101771	82945.5	29841.8	74651.1	145515	50017.2	38927.6	145965	35618.9	734279	1.10484e+06	793960	692778	1.45551e+06	1.44939e+06	639149	738522	2.67798e+06	1.96959e+06	183566	220963
12-HHT	10369	12570.1	3024.47	8757.23	13112.7	21849.7	6076.17	25857	21549.8	10881.3	13953.1	25257.4	2610.04	3445.72	19431.9	26241.2	7483.29	10264.6	64658.7	67155.7	41470.8	37061.6	9020	9829.65
12-Hydroxyjasmonic acid	175923	172385	213002	240951	185173	211271	159147	237254	172108	209639	244114	201275	139890	179632	167557	169288	182926	167387	137392	141608	100761	100324	134143	172203
12-OxoETE	293738	273642	156320	176681	177312	148142	177386	241528	182558	92251.6	138533	77012.7	42435	135547	104341	183006	177056	120573	138784	138734	119301	145751	102368	167926
12-ketolithocholic acid	160936	124557	83740.6	116780	238599	87333.8	274655	276545	211029	173607	245226	280127	2.39017e+06	908219	588994	503250	912015	1.38987e+06	9	9	9	9	9	9
13(R)-HODE	863206	930231	451729	772367	1.4295e+06	622451	890759	935067	1.19124e+06	1.12621e+06	844664	619750	751882	539868	859636	865624	514570	1.04006e+06	2.31088e+06	2.31628e+06	997242	1.03592e+06	932856	869876
13(S)-HODE-biotin	288898	734889	231497	455459	670144	286238	487291	432181	315174	454050	649761	289986	227443	166055	384456	609375	326315	221670	751376	572696	351281	572077	712120	541026
13,14-Dihydro-Prostaglandin-F1α	1074.23	6002.06	759.518	3581.43	3368.17	2694.27	9353.58	3227.38	3243.82	2543.04	2357.5	2850.94	1072.53	624.709	3653.99	2441.62	1739.41	5541.26	367891	381476	357088	370815	23747.6	21893.9
13,14-dihydro-15-keto-tetranor Prostaglandin D2	33141.6	41188	38123.7	45650.4	87375.2	52555.3	86845.6	113586	105674	85539.6	106444	87245	54677.5	78669	64933.2	79407.4	97109.1	85263.6	673252	737019	168776	166563	74621.9	77092.3
13,14-dihydro-15-keto-tetranor Prostaglandin E2	53167	64090.3	58307.8	126423	57790.3	137246	34233.1	52462	47227.1	55607.3	43478.2	38431	60593.5	46441.6	53083.8	49375	55171.1	41407.2	80569.1	158852	46239.3	80270.9	118791	125858
13,14-dihydro-16,16-difluoro Prostaglandin F2	5.52223e+06	9.13108e+06	9.72747e+06	5.69967e+06	5.39816e+06	7.28339e+06	6.75732e+06	7.73819e+06	5.08623e+06	6.01685e+06	7.29399e+06	9.78576e+06	8.50029e+06	7.85234e+06	8.29646e+06	8.07923e+06	7.10917e+06	6.65215e+06	4.34983e+06	4.48684e+06	2.57617e+06	1.69757e+06	4.04752e+06	5.02002e+06
13-(2-Methylcrotonoyl)oxylupinine	30527.5	35993.5	31373.6	17669.2	79044	18076.1	465126	332396	478891	284425	348786	519728	329280	380550	319508	338301	428478	335573	152130	152678	70134.9	77308.3	650397	715369
13-HDoHE	20256.6	19588.2	6714.47	21427.2	52969.4	14138.7	14898.2	14423.5	14712.5	17596.6	20088.4	13856.3	11495.5	9629.7	14067.9	11813.6	8477.48	8543.53	65077.4	77933.5	15222.4	13274.4	30346.1	29378.8
13-HODE	360858	337667	174182	345145	605215	408890	111341	425489	113919	360582	425827	180564	102603	447899	121489	125636	393451	141433	1.29034e+06	1.15419e+06	381445	496076	386964	320083
13-HOTrE	12639.7	15564.8	5840.09	12211.8	31266.9	10921.6	10603.2	12197.3	16445.8	19282.8	19496.9	9714.26	13464.2	7568.02	14368.1	12742.3	7989.34	11651	46413.7	61030.9	15829.3	17235.8	13469.7	12365.4
13-Tetradecynoic acid	44665	47751.5	35882.3	81946.8	122311	61461.9	28416	92151.5	19111.1	113184	112826	43700.9	29811.1	77632.1	21139.2	21016	99003.1	35704.7	407850	379252	68464.1	85966.6	103395	100223
14(S)-HDHA	3.04586e+06	3.4966e+06	709185	3.34431e+06	6.79606e+06	1.71172e+06	373855	1.10803e+06	1.6169e+06	935034	1.18931e+06	656556	250944	725550	655950	596604	706356	315766	5.83854e+06	6.31161e+06	686840	691946	1.51293e+06	1.3911e+06
14,15-Epoxyeicosa-5z-enoic acid	1.07066e+06	2.16574e+06	855715	1.45861e+06	1.42942e+06	1.60441e+06	1.27165e+06	1.53632e+06	2.60558e+06	1.63758e+06	1.23662e+06	824195	1.0133e+06	1.49083e+06	1.08639e+06	849283	2.05249e+06	1.23338e+06	2.12355e+06	2.00749e+06	1.7846e+06	1.84094e+06	1.16143e+06	1.15483e+06
15(R)-15-methyl Prostaglandin A2	25351.6	28131.3	17225.5	19086.9	11518.9	13625	20402.7	26665	36889.3	14556.4	15616	26621.9	5917.45	9369.69	17079.3	18428.2	6813.57	17109.5	27927.8	23914.3	21475.7	20512	21142.9	16074.8
15(S)-Fluprostenol	124832	109946	107231	101499	101010	145343	111185	131765	95713.7	189870	120403	139504	158149	94923.7	118877	108968	111971	96008.8	106790	117528	72974.8	77864.9	93418.7	90375.3
15(S)-HETE-biotin	1.85373e+06	2.44803e+06	478482	3.63032e+06	1.86142e+06	568632	339447	767733	621488	382262	643395	273086	184349	111542	393188	543447	100825	165629	754746	527343	233386	171170	367593	364227
15(S)-HETrE	38846.5	36697.7	13589.7	38376.5	61423.3	17595.7	6723.5	18282.6	24603.8	16019.4	21276	17489.3	10580.8	13319.8	25433.2	18405.1	18048	15073	81530.7	65707.4	18230	15389.8	29172.4	23225.7
15-Demethoxy-epsilon-rhodomycin	48242.4	78284.8	30657.5	33500.9	48911.9	18444.3	665332	780716	794133	198078	633703	223135	56315.6	30115.6	49854.8	60083.8	31026.7	78717.8	2.16012e+06	920378	1.80585e+06	1.75722e+06	390498	609286
15-HEDE	17430.7	16611.3	11670	20190.4	36818.3	12849.3	6614.18	9656.75	8992.76	9812.08	12049.5	6362.36	4403.77	8234.85	13360.2	14928.6	19762.8	9071.28	61629.3	55765.2	16693.2	15270.3	15577.6	18481.8
15-Hydroxy Lubiprostone	9.30825e+06	4996856	1.00116e+07	1.31179e+07	8.94663e+06	1.4826e+07	8.40699e+06	9.19044e+06	9.25449e+06	9.80036e+06	1.59733e+07	1.07282e+07	1.42505e+07	5.16736e+06	9.27829e+06	7.13348e+06	1.35465e+07	1.17677e+07	1.19115e+07	1.16666e+07	8.95816e+06	8.30699e+06	1.37008e+07	1.34034e+07
15-OxoEDE	562514	704714	500612	629064	1.05848e+06	709524	491808	668235	1.59307e+06	1.23886e+06	851750	1.93669e+06	475347	1.51359e+06	546137	525358	1.41028e+06	648406	2.5452e+06	1.3161e+06	440766	407687	336875	341763
15-deoxy-δ-12,14-PGJ2	88272.6	115292	77825.6	59498.2	71463	116884	100167	118709	105638	117639	144040	97049.9	52196.4	99796.2	61404.9	70334.8	100336	91967.4	73170.7	67911.5	73791.9	62507.3	65394.9	33496.5
15-keto-Prostaglandin-E1	82249.8	90838.1	8172.54	14980.5	100909	13744.2	310924	333093	68265.4	488972	349075	446269	238993	54346.6	9806	6665.09	55068.4	18997.8	18069.5	21519	33013.8	28742.7	26002.3	26359.6
16,16-dimethyl-6-keto Prostaglandin E1	2.41649e+06	4.76861e+06	5.59398e+06	3.03053e+06	2.82064e+06	8.80801e+06	4.99793e+06	2.32063e+06	1.65125e+06	3.74942e+06	3.5588e+06	2.87174e+06	4.62414e+06	6.87394e+06	2.78233e+06	3.0458e+06	6.40661e+06	3.51067e+06	6.92592e+06	3.59077e+06	9.54758e+06	3.42077e+06	6.26975e+06	3.37945e+06
16,16-dimethyl-PGE1	78439.2	77296.1	32384.8	47625.1	29069.5	58410	28964.9	74723.9	26081.7	40556.9	58382.8	22091.6	22503.9	29301.6	29313.6	40434.3	25003.7	27796.5	52775.6	56159.2	65413.2	47635.7	54675.3	33188.8
16-Dehydroprogesterone	46852.9	56378.2	33332.7	52611.1	37490.6	30417.1	98631	87228.9	89025.2	89976.2	66947.4	102571	78636.9	58604.5	46160.1	82052.6	46709.9	83373.7	83760.7	82795.8	73088.3	91883	57949.7	53779.5
16-Glucuronide-estriol	1.68104e+07	1.28777e+07	8.61492e+06	1.47566e+07	8.61532e+06	6.11902e+06	5.99145e+06	5.25453e+06	4.07975e+06	5.98021e+06	6.81778e+06	3.31362e+06	2.24538e+06	3.80665e+06	5.46531e+06	5.65899e+06	5.04345e+06	3.92306e+06	6.68792e+06	8.3601e+06	4.78591e+06	4.44193e+06	2.93845e+06	3.92772e+06
16-HDoHE	96726.3	124004	19937.4	126331	195935	62955.6	9417.76	49989.7	56714.3	34907.3	52449.2	23136	13994.8	40801.9	28213.9	25125	28804	11039.5	199477	204238	24358.2	32001	77639.3	65347.9
16-Hydroxyhexadecanoic acid	278418	318571	315288	302177	530946	409849	505035	564061	552090	495318	564471	559618	480148	576850	428620	431613	628533	473668	1.05593e+06	1.046e+06	844057	833690	559860	560056
16-phenoxy tetranor Prostaglandin E2	705768	739314	625370	817926	1.28609e+06	678300	541153	1.16654e+06	416711	1.0604e+06	1.08099e+06	650844	425578	1.11526e+06	414214	467250	1.13128e+06	664048	2.77656e+06	2.88453e+06	825297	922426	1.04261e+06	1.05611e+06
16-phenoxy tetranor Prostaglandin F2alpha	483955	504657	335811	606622	962375	536154	176390	691097	782317	930348	707705	374407	298669	802758	186814	190930	982779	296930	2.01953e+06	2.00374e+06	439473	524568	603922	627027
17,21-Epoxy-9-fluoro-11beta-hydroxypregn-4-ene-3,20-dione	281036	262098	244596	214039	157543	200779	127204	141113	132635	174575	132876	136397	133601	145512	168721	130970	137303	157126	137632	121361	144379	119698	132529	132448
17-U-46619	1.55614e+06	2.06788e+06	1.39013e+06	2.1222e+06	2.94198e+06	2.08693e+06	1.54866e+06	1.35882e+06	1.62246e+06	1.80057e+06	1.47936e+06	1.15803e+06	1.31683e+06	2.05041e+06	1.51023e+06	1.75472e+06	2.27122e+06	1.85601e+06	2.64648e+06	2.56611e+06	2.05826e+06	2.18892e+06	1.14918e+06	1.36007e+06
17-keto-4(Z),7(Z),10(Z),13(Z),15(E),19(Z)-Docosahexaenoic Acid	1.26398e+07	1.50159e+07	2.7192e+06	1.23565e+07	2.36368e+07	1.06793e+07	1.8284e+06	6.65931e+06	6.46271e+06	4.42159e+06	6.26966e+06	5.5855e+06	1.24692e+06	2.44209e+06	6.49353e+06	6.75103e+06	2.0547e+06	1.86849e+06	2.56379e+07	2.51661e+07	7.06303e+06	7.28012e+06	7.29668e+06	8.22474e+06
17-phenyl trinor PGF2 cyclohexyl amide	329730	319992	358602	278419	540410	328418	396071	392722	580995	477007	385139	534738	431272	345359	446732	451964	354818	474949	105398	92055.1	48810.6	51333	288380	271189
17R-hydroxy-4Z,7Z,10Z,13Z,15E,19Z-docosahexaenoic acid	539069	562778	116853	532281	873382	234528	71142.1	226234	252463	159885	155781	102167	57467	109888	97242	98230.8	119079	68181.6	826107	710591	122250	146495	244438	232731
17α-Hydroxyprogesterone	22911.7	9	18403.5	79908.3	111383	9	11946.9	18126.3	10155.9	12511.7	10554	15786.7	13186.5	3626.48	9442.94	8607.86	2904.89	21812.1	60018.5	51196	84080.1	84910.3	97953	128751
18alpha-Glycyrrhetinic acid	58600.8	48853.7	36967.8	21488.9	57078.1	39229.2	370529	396809	319865	334272	608122	138163	245243	735115	389695	326391	545191	310572	37837.3	65003.4	94635.1	173251	44916.4	70238.4
19-[(2S,3S)-3,6-Dihydro-3-methyl-6-oxo-2H-pyran-2-yl]-17-ethyl-6-hydroxy-3,5S,7S,9R,11,15R,hexamethyl-8-oxo-2E,10E,12E,16Z,18E-nonadecapentaenoic acid	80473.3	63598.3	105918	100728	142148	83947.9	508508	867450	292216	241060	725555	169740	121858	39911.3	83211.7	68707.7	37094.9	111551	45035.4	12388.3	25299.9	12561.5	22471.5	9719.71
2'',6''-Di-O-acetylononin	1.74233e+06	1.29164e+06	1.35357e+06	1.305e+06	1.05478e+06	1.44842e+06	1.0048e+06	957336	949583	1.14035e+06	901715	1.28493e+06	1.47644e+06	1.48108e+06	1.54332e+06	1.24513e+06	1.39276e+06	1.5345e+06	189892	103867	9	9	1.06724e+06	777525
2',3,4,4',6'-Pentahydroxychalcone	13109.7	6699.71	9377.1	9291.78	6752.52	13279.9	17807.2	20197.8	23291	37219.8	19390.7	27512.9	39195.9	10610.6	22143.9	19224	9846.66	36869.1	67450.8	69795	513.932	1809.64	108889	95141.1
2',4'-Dihydroxyacetophenone	18549	18967.9	23119.7	19988.2	24122.2	22834.8	32607.3	19126	26774.7	17535	14482.6	17416.3	17492.7	21586.8	28904.8	19794.5	29605.2	25266.5	36839	34795.4	28986.2	37069.1	36084.2	28927.9
2',6'-Dihydroxy-4,4'-dimethoxychalcone	1.71059e+06	1.77153e+06	1.99849e+06	1.922e+06	2.03485e+06	2.07748e+06	1.99521e+06	1.93621e+06	1.88819e+06	1.77031e+06	2.11214e+06	1.76534e+06	2.06874e+06	1.85138e+06	2.02816e+06	2.03317e+06	2.21833e+06	1.97546e+06	2.05516e+06	1.97939e+06	2.35197e+06	2.16578e+06	1.93573e+06	1.96352e+06
2'-Aenylic Acid	337240	327170	79244.8	54749.8	369316	445385	56603.8	337833	398892	139106	284374	272587	115258	124973	455219	327789	103779	203700	742856	759990	818639	839643	287501	157268
2'-Aminobiphenyl-2,3-diol	3.74547e+06	3.53569e+06	3.39731e+06	3.4184e+06	3.19178e+06	2.97001e+06	3.39362e+06	3.57441e+06	3.07368e+06	3.05832e+06	3.31306e+06	3.08737e+06	3.24007e+06	3.46989e+06	3.25009e+06	3.28564e+06	3.65889e+06	3.38605e+06	3.7512e+06	3.44528e+06	3.41597e+06	3.5218e+06	3.45505e+06	3.42038e+06
2'-Deoxyadenosine	21655.2	30201.6	8504.31	21690.4	22128.6	16701	12923.5	18131.5	24454.8	9146.41	18918	14233.1	8808.96	6078.68	14899.3	17854.6	17043.1	15602.9	60056.5	78932	56441	61526	29656.5	27976.6
2'-Deoxyadenosine 5'-triphosphate	76136.7	39950.6	88733.6	57356.6	46936.8	57898.3	56776.3	47675.2	95197.7	43622.4	60163.7	66627.2	75219.7	71757.3	65702.8	65873	132734	24318.4	49733.1	49099.7	71870	54316.6	83544.4	33340
2'-Deoxyadenosine-5'-Monophosphate	16452.2	19446.3	15185.4	6544.58	13968.1	18887	45062.9	60194.5	46490.8	14099.9	60558.4	25304.9	6993.31	8863.38	43492.6	21992.2	21187.2	24180.9	1.02019e+06	937758	756095	883023	1.15348e+06	1.00207e+06
2'-Deoxycytidine-5'-Monophosphate	7055.91	4158.32	11007.7	5023.35	10627.2	1602	3307.9	8134.56	7864.52	3996.49	7806.57	11635.6	6509.59	6421.21	8410.26	8521.43	6069.03	13439.6	24958.9	20338.9	32057.4	37585	24180.9	15580.4
2'-Deoxyuridine	273382	253056	283685	168338	153060	206188	407181	326744	273372	277778	336532	309177	192511	161218	148933	148600	179886	208801	20664.9	19181.4	50761.7	49080	66144.3	69512.3
2'-Hydroxy-5'-methylacetophenone	141010	110763	71703.5	74386	206406	131482	125395	201687	132950	210119	193506	144638	144228	212346	137184	156398	164777	149683	142840	136606	134651	104203	191185	208256
2'-O-Methylguanosine	134089	124023	69672.1	116103	125798	93809.4	87301.2	121687	99740.2	85518.3	116501	96267.4	95469.7	71796.5	95463.3	90054.5	75804.8	65586.8	315835	333193	237437	249114	293260	301739
2'-O-methyladenosine	1.54267e+07	1.77547e+07	5.60464e+06	2.26916e+06	1.68367e+07	4.0661e+07	3.07402e+06	1.9584e+07	1.54256e+07	1.07613e+07	2.46491e+07	2.75247e+07	4.96646e+06	7.49338e+06	3.20316e+07	3.48783e+07	9.51088e+06	9.41348e+06	3.68699e+07	3.96927e+07	2.15562e+07	2.84175e+07	1.67662e+07	1.5973e+07
2'-O-methylcytidine	184768	218678	165244	252788	290177	236254	267835	353193	223604	186003	263592	330763	141184	134226	172490	201427	153517	235257	595407	548296	475903	474077	510395	623967
2'-O-methyluridine	43786.9	49038.7	33814.2	39042.8	54135.4	32621.2	53882.1	58576.8	68725.7	41590.5	55054.4	53101.5	40183.4	33795.3	52544	44370.4	36245.4	47409.7	128329	135235	108678	119417	137397	135325
2,3-Dihydroxybenzoic acid	71855.8	59917.7	82324.6	59170.8	81267.2	70031.5	77235.7	79868.9	93806.1	106196	82510.7	110003	84414.6	68721.6	78999.3	62694.8	91213.4	88467.2	31468.1	41940.1	80893	85253.2	156262	144479
2,3-Dihydroxypropyl 2-[(octadec-9-enoyl)amino]ethyl hydrogen phosphate	4.48456e+06	4.72691e+06	5.43876e+06	3.41416e+06	4.15866e+06	3.82969e+06	3.19045e+06	4.3833e+06	4.41969e+06	4.27311e+06	4.36217e+06	4.70202e+06	4.81981e+06	6.65316e+06	5.94818e+06	7.14786e+06	8.63259e+06	6.33177e+06	2.99458e+06	3.06705e+06	2.37985e+06	2.56211e+06	4.47196e+06	3.2082e+06
2,3-Dimethoxy-5-methyl-6-(3-methylbut-2-enyl)benzene-1,4-diol	169820	146123	105743	177855	187588	171698	61822.1	301190	88726.8	275739	207180	121637	102167	185946	62033.4	64158	277408	175564	183902	214241	97390	89468.4	71287.9	86401.6
2,3-dinor Fluprostenol	8.19329e+06	7.84048e+06	6.8277e+06	7.08532e+06	6.46357e+06	7.55195e+06	1.13557e+07	9.74572e+06	1.0589e+07	9.48072e+06	9.99085e+06	1.06638e+07	8.96132e+06	6.17311e+06	9.79388e+06	9.38321e+06	6.00789e+06	8.51115e+06	2.50189e+06	2.15489e+06	4.08722e+06	4.17251e+06	8.30042e+06	9.5082e+06
2,4-Di-tert-butylphenol	44753.9	40154	47734.3	39158	39887.1	66392.2	53158.2	57662	46437.7	44240.4	46760.3	43627.2	63682.2	49715.6	44111.6	67151.2	60124.5	45640.8	56500.6	42278.7	48614	41094.2	42038.5	43706.6
2,4-Dihydroxybenzophenone	59185.2	43351.3	45411.6	49185.5	56189.2	52964.9	60702.4	41181.6	58229.1	40974.9	43417.9	51543.7	51172.3	57007	53588.1	44789.8	46179.2	41223	53362.6	60429.8	52858.7	48848.2	51697.1	44513.2
2,4-Dihydroxypteridine	238664	196287	107908	136247	195921	162781	387808	264283	386650	261327	293596	294551	212709	158169	227117	165884	178210	206157	48195.4	94615.3	158978	203584	57255.9	49598
2,4-Dihydroxypyridine	127126	134111	68388.6	103038	56853.3	117935	52393.5	74187	80318	70496.8	37835.8	65418.8	76574.7	60409.7	90043.5	64217.7	68562.4	101180	487224	439575	477537	279582	495378	528940
2,4-Dinitrophenol	369097	406673	370375	360992	376992	387275	394649	422905	398893	433008	404369	384249	406487	399132	431535	354109	448556	386319	329151	371614	385623	349861	380776	346293
2,4-Quinolinediol	508993	529985	515801	519114	497926	536158	569787	559801	463739	547579	567292	513155	455347	458424	520765	559498	464389	487216	546467	552310	527263	567074	610173	607219
2,4-Toluenediamine	2.9126e+06	3.73307e+06	3.32983e+06	3.39529e+06	2.92505e+06	3.23795e+06	3.15628e+06	3.39061e+06	3.21971e+06	3.23225e+06	2.78168e+06	3.43401e+06	3.1258e+06	2.91922e+06	3.05434e+06	3.09862e+06	3.05776e+06	2.6666e+06	2.84298e+06	2.85354e+06	2.37154e+06	2.14918e+06	3.21701e+06	3.4979e+06
2,4-diacetamino-2,4,6-triphenoxy-D-mannopyranose	63960.1	82975.9	55342	69962.3	90839.6	73119.2	129778	121921	110133	94910.6	123513	83991	97302.5	86331.3	165384	130063	104752	146223	45817.4	49751.3	75372.2	88077.3	233365	223232
2,5-Dihydroxybenzoic acid	71855.8	59917.7	82324.6	59170.8	81267.2	70031.5	77235.7	79868.9	93806.1	106196	82510.7	110003	84414.6	68721.6	78999.3	62694.8	91213.4	88467.2	31468.1	41940.1	80893	85253.2	156262	144479
2,5-Furandicarboxylicacid	87456	82405	83596.5	86841.4	81695	71797.6	67712.3	94777	59892.2	93029.1	73008.6	73626.9	82837.5	94091.1	50822.4	96074.6	89371.5	81237.4	76804.4	62660.3	97351	71763.6	84161.4	76173.4
2,6-Di-tert-butyl-4-(hydroxymethyl)phenol	77977.7	72338.1	65137.4	88993.2	83517.9	75970.1	87881.1	82672.3	82695.8	76868.9	83288.4	76080.1	79747.2	78163.4	83032.1	88707.2	70935.7	68374.1	64314.1	80170.2	76465.2	81021.5	92343.6	62740.1
2,6-Di-tert-butylhydroquinone	14568.7	15078.6	9740.21	8819.19	12847.8	19485.5	10213.6	18760.5	16620.5	22633.6	18102	14184.5	14657.6	13303.9	15247.9	11308	9537.5	9105.61	14415.7	11293.4	10926.9	11164.2	14095.9	11803.7
2,6-Diamino-5-hydroxyhexanoic acid	34736.1	10321.1	11493.2	11756.8	14091.5	11185.7	22490.3	13484.3	19538.1	13018.1	13523.2	7436.11	8740.09	19420.9	4538.35	14832.3	12831.9	14563.5	1039.88	11344.2	13839.7	7775.18	15231.4	25109.6
2,6-Dichloro-1,4-phenylenediamine	6.98203e+06	6.81817e+06	7.15406e+06	6.86112e+06	5.39633e+06	6.47369e+06	7.50035e+06	8.41186e+06	6.43398e+06	7.72645e+06	6.99332e+06	6.63469e+06	8.31418e+06	8.23991e+06	9.29015e+06	6.92467e+06	6.85171e+06	8.50183e+06	6.81011e+06	6.65371e+06	1.30749e+07	1.50197e+07	7.65375e+06	6.00373e+06
2,8-Dihydroxyquinoline-beta-D-glucuronide	3.77106e+06	4.16797e+06	1.6165e+06	671480	4.58677e+06	3.63666e+06	46537.1	64331.1	72720.5	26052.8	59461.1	102381	310271	3.99478e+06	45964.6	49303.3	4.26898e+06	623763	204031	158064	12449.8	7967.68	8481.53	4211.92
2,8-Quinolinediol	39071.1	36024.5	48569.2	45789	17666.2	32474.3	21127.6	43457.4	8921.55	36996.7	17407.6	17175	11740.3	37498.8	39019.2	24692.3	35090.3	34262.8	203674	183759	209362	172207	166036	161133
2,9-Dimethyl-2,9-diazatricyclo[10.2.2.25,8]octadeca-5,7,12,14,15,17-hexaene-3,10-diol, 9CI	263834	201357	104021	311186	637588	297931	71479.6	341973	78101.4	388845	304392	98273.6	86711.8	483583	267506	128618	471052	173932	1.53133e+06	1.11596e+06	261365	306691	350820	343288
2-(1-methyl-1H-imidazol-5-yl)acetic acid	1.3078e+07	1.34859e+07	7.70757e+06	8.6144e+06	1.3119e+07	1.35995e+07	2.42615e+07	2.11516e+07	2.44306e+07	1.85763e+07	1.586e+07	2.03562e+07	1.18563e+07	9.27311e+06	1.36128e+07	1.39004e+07	9.03539e+06	1.22843e+07	4.6039e+06	4.01731e+06	1.08578e+07	1.00132e+07	2.94693e+06	3.629e+06
2-(2-Hydroxy-5-propylphenyl)-4-propylphenol	142331	152124	147490	102530	138724	172039	389428	260044	286391	233752	343011	345523	544606	270123	437249	451178	277865	516246	272203	242455	458401	471915	458782	473172
2-(3,4-Dihydroxyphenyl)-5,7-dihydroxy-6-[3,4,5-trihydroxy-6-(hydroxymethyl)oxan-2-yl]chromen-4-one	2.07347e+06	2.32333e+06	1.03572e+06	423672	584496	1.85297e+06	1.71939e+06	2.23862e+06	4.33708e+06	2.79259e+06	2.20245e+06	3.41694e+06	2.23883e+06	553762	2.56799e+06	2.63274e+06	566713	2.57167e+06	2.33589e+06	2.3212e+06	2.89402e+06	3.07091e+06	5.16725e+06	5.8334e+06
2-(4-Hydroxyphenyl)ethanol	478350	503093	335893	334344	622631	485938	743390	652965	555623	583163	680217	549120	441579	408984	466401	450216	457520	428956	1.97533e+06	1.81608e+06	1.30711e+06	1.35639e+06	1.80989e+06	1.74869e+06
2-(4-hydroxyphenyl) propionate	136979	141203	136929	169883	319020	252399	682341	466820	423732	710254	496307	814705	387529	276199	657948	607159	293312	552230	398534	359305	379557	374601	956492	1.00243e+06
2-(6-hydroxy-1,3-benzothiazol-2-yl)-1,3-thiazol-4(5H)-one	3.31763e+06	3.49771e+06	3.72021e+06	3.53759e+06	3.38966e+06	3.33701e+06	3.6015e+06	3.46564e+06	3.43585e+06	3.45728e+06	3.42998e+06	3.12873e+06	3.59384e+06	3.73431e+06	3.59587e+06	3.41481e+06	3.6228e+06	3.74981e+06	3.6579e+06	3.56534e+06	2.81968e+06	2.80459e+06	3.16117e+06	3.55943e+06
2-(Acetylamino)-2-deoxy-A-D-glucopyranose	121165	119424	119683	99901.4	114801	100786	109440	106949	104483	121649	137060	114863	126761	112138	118932	117190	126748	132056	99616.5	100314	104513	111841	118221	108893
2-(Dimethylamino)Guanosine	296534	237643	245745	260833	491466	299224	295989	364934	321994	316824	423730	290938	294648	264673	258338	267439	328026	252884	1.10943e+06	1.17847e+06	1.14947e+06	1.18908e+06	1.39245e+06	1.45354e+06
2-(Formylamino)Benzoic Acid	862422	993326	541332	805542	1.0955e+06	774433	818023	957325	1.53503e+06	690133	1.01592e+06	988052	833214	610070	955125	986942	543222	869310	926815	722766	724685	697817	2.93043e+06	2.90866e+06
2-(α-D-mannosyl)-3-phosphate glyceride	1.04402e+06	905743	350984	220989	1.42288e+06	2.28517e+06	237561	1.30763e+06	2.14109e+06	818175	1.12723e+06	1.64268e+06	428670	692700	1.7121e+06	1.73092e+06	715303	809070	3.67377e+06	3.82566e+06	3.6159e+06	2.86192e+06	1.30281e+06	1.49898e+06
2-Acetylresorcinol	3771.31	2084.09	4132.02	1271.57	1339.76	2063.77	1396.58	4154.74	1827.82	2350.73	3676.59	3650.59	4591.99	4054.41	4531.79	7244.69	5898.76	1040.19	36945.4	35856.1	48337.5	52573.6	37629	38824.6
2-Amino-1-methyl-6-phenylimidazo[4,5-b]pyridine	294609	286103	491688	567769	712445	365573	238395	148299	706611	117976	150290	405960	114296	287270	150871	132632	228129	91653.3	64634.5	87726.7	4773.14	2214.16	102767	103762
2-Amino-2-methyl-1,3-propanediol	208222	205362	216737	115375	241652	249154	240680	213210	224156	205315	185285	205949	160042	207988	158366	171051	210294	257390	270309	372142	275884	259672	253318	323755
2-Amino-4,6-pteridinediol	12425.3	12794	7105.05	8397.78	12863.6	7468.01	37621.6	48265.4	51425	28181.2	31666	37785.2	32465.4	34926.5	43319.3	43633.2	27568.4	52233.8	55611.3	55476.2	60578.7	70168.2	91744.6	83937.5
2-Amino-5-nitrobenzoic acid	65437.9	85249.1	61740.6	67759.9	89752.4	92480.6	76625.8	76409.5	70408.7	91372.8	75649.2	73809.4	83918.7	76753.5	83605.8	77615.9	81609.5	83301.7	74214.4	80054.8	53990.4	48920.9	84027.1	92956.2
2-Aminoethanesulfinic Acid	29186.5	20486.6	33056.1	25532.2	30729.2	41611	27747.4	26650.5	30545.2	18652.9	23101.2	45839.7	36106.5	19608.5	50748	39462.6	17353.5	50608.7	75104	66905.5	72511.7	64742.7	48302.2	42490.6
2-Aminoethanesulfonic Acid	2.08774e+07	2.02385e+07	1.53651e+07	1.33757e+07	1.98222e+07	1.88141e+07	1.33386e+07	2.06043e+07	1.97932e+07	1.41124e+07	1.92306e+07	1.56624e+07	1.46672e+07	1.30818e+07	2.36545e+07	2.10501e+07	1.23192e+07	1.57252e+07	4.57461e+07	4.40609e+07	4.71026e+07	5.2098e+07	3.43314e+07	33596004
2-Aminomethylpyrimidine	179124	202113	233701	206926	288656	199186	206415	253516	294365	242592	190616	259601	201606	159421	331661	253343	129871	217524	263015	235798	359112	427406	213728	425545
2-Aminopurine	147322	35115.8	39756.6	19694.1	114908	81417.9	64058.3	168191	98615.8	129965	106346	160915	57639.9	29865.2	61145.5	18373.4	45052.1	65001.9	285140	253431	442530	457102	107289	74247.6
2-Deoxyribose 1-Phosphate	163022	222364	161983	125344	155124	159300	137181	138218	119291	118584	119442	124192	198854	148358	156799	174063	147957	225580	249426	224595	131117	161227	344908	9
2-Deoxystreptamine	1.10233e+07	1.23583e+07	1.16514e+07	9.6584e+06	8.36579e+06	8.32516e+06	6.23335e+06	1.00436e+07	1.0171e+07	1.14358e+07	1.05309e+07	8.38591e+06	8.46375e+06	7.95811e+06	9.02955e+06	1.12296e+07	6.25799e+06	1.08254e+07	7.06875e+06	1.17709e+07	7.36258e+06	8.87567e+06	7.06467e+06	5.5278e+06
2-Fluoropalmitic acid	141523	176555	144356	144020	129087	133775	102524	104530	54419.8	161585	80066.8	91255.1	75221	175864	128352	113657	159079	89153.1	179471	129812	90918.7	99228.3	81873.3	88036.3
2-Formylglutaric acid	1.29593e+07	1.21388e+07	1.10718e+07	1.19798e+07	1.29881e+07	1.21802e+07	1.07127e+07	1.09629e+07	1.12899e+07	1.14783e+07	1.12869e+07	11387513	1.10378e+07	1.19442e+07	1.14314e+07	1.11339e+07	1.1575e+07	1.14165e+07	1.13245e+07	1.15893e+07	1.10767e+07	1.02358e+07	1.09839e+07	1.06991e+07
2-Hexadecanoylthio-1-ethylphosphorylcholine	4.09078e+06	3.99866e+06	4.21573e+06	4.13252e+06	3.85118e+06	4.3552e+06	4.95794e+06	4.67582e+06	4.85412e+06	4.54674e+06	5.09319e+06	4.95647e+06	3.97511e+06	4.53934e+06	4.35834e+06	4.50305e+06	4.85003e+06	4.24586e+06	3.95013e+06	3.49864e+06	4.41619e+06	4.22155e+06	4.0886e+06	4.25333e+06
2-Hexyldecanoic acid	4.95017e+06	5.16618e+06	5.30299e+06	7.26433e+06	9.11756e+06	6.8544e+06	5.76608e+06	6.88731e+06	4.04682e+06	9.2044e+06	6.94029e+06	5.04033e+06	7.09395e+06	1.27233e+07	9.1259e+06	9.31478e+06	1.21781e+07	8.08248e+06	1.08679e+07	1.14394e+07	6.71903e+06	7.5896e+06	7.41441e+06	7.17299e+06
2-Hydroxy-2-Methyl Butyric acid	1.11417e+07	1.22523e+07	1.01314e+07	8.99167e+06	6.87737e+06	8.66932e+06	9.52262e+06	1.00313e+07	9.71745e+06	8.55064e+06	1.03176e+07	1.14334e+07	9.83064e+06	7.85513e+06	9.64123e+06	8.72909e+06	8.05208e+06	9.35219e+06	2.52838e+07	2.48421e+07	1.92912e+07	1.98635e+07	1.78565e+07	1.83133e+07
2-Hydroxy-2-methylbutanenitrile	17850.6	74424.7	77023.7	88509	70767.2	22198.7	125342	103861	71758.8	79623.8	124214	58710.1	100128	53095.3	62136.3	53431.3	30096.4	100923	811892	693443	1.0434e+06	1.1653e+06	284696	273086
2-Hydroxy-2H-benzo[h]chromene-2-carboxylate	8.93698e+07	9.40088e+07	9.53888e+07	8.03963e+07	5.57379e+07	7.88744e+07	9.91627e+07	9.9715e+07	7.17875e+07	1.0289e+08	9.87653e+07	1.01202e+08	1.06635e+08	102515579	1.09953e+08	1.11374e+08	1.06788e+08	1.12788e+08	1.08125e+08	1.06616e+08	1.09047e+08	1.06435e+08	8.0072e+07	8.4454e+07
2-Hydroxy-3-Methyl Butanoic Acid	1.02675e+07	9.9793e+06	9.69346e+06	8.25134e+06	6.51908e+06	7.59358e+06	8.30151e+06	9.85195e+06	1.01592e+07	8.30703e+06	9.38612e+06	1.11001e+07	9.93437e+06	7.72841e+06	8.67996e+06	8.6664e+06	7.43453e+06	8.75066e+06	2.43969e+07	2.30017e+07	1.85326e+07	1.9039e+07	1.55886e+07	1.63706e+07
2-Hydroxy-4-methoxyacetophenone 5-sulfate	1.45542e+06	1.43909e+06	1.53029e+06	549993	2.67443e+06	1.06696e+06	2.78703e+06	2.6709e+06	3.36989e+06	2.75517e+06	2.52582e+06	3.50309e+06	1.56784e+06	1.22797e+06	4.13046e+06	2.68289e+06	1.43679e+06	3.00665e+06	242477	365021	1.65617e+06	1.13906e+06	3.09139e+06	3.25219e+06
2-Hydroxy-6-Aminopurine	48292.4	33399.8	55075.1	20851.4	47218.3	332253	14806.1	60767	154285	172166	34036.9	71218.1	60467	99790.5	259726	205397	55192.3	47762.1	1.08716e+06	520309	430149	474594	148866	331879
2-Hydroxy-6-pentadecylbenzoic acid	42302.5	30495.4	33569.4	45304	44380.8	36789.6	33588.9	36854.7	25737.3	24708.4	35907.2	25087.2	19769.1	15312.2	26930	31875.2	20338.3	18739.9	42318.9	26561.3	53325.4	34414	33304.4	30489.9
2-Hydroxybutanoic Acid	4.45665e+06	4.57785e+06	3.84357e+06	1.417e+07	1.33452e+07	6.42836e+06	3.23069e+06	9.38972e+06	6.05716e+06	4.8933e+06	9.40149e+06	4.2599e+06	2.30293e+06	7.14572e+06	4.99162e+06	4.79407e+06	7.71458e+06	4.47245e+06	2.20666e+07	2.18953e+07	2.74512e+06	2.53375e+06	3.15161e+06	3.34203e+06
2-Hydroxycaprylic acid	176164	205328	162831	158856	244400	185972	196501	294811	362888	225023	298963	278741	202218	170142	205367	226836	165334	210248	103220	94692.6	122663	129654	378708	312682
2-Hydroxycarbamazepine	153950	94275.3	146599	204688	151234	183530	89261.6	143280	110133	107290	94877.7	96750.2	148716	210422	127103	112494	92340.2	90291.1	120647	98732.8	89869.7	152129	79516.7	65831.9
2-Hydroxycinnamic acid	1.63003e+07	1.53308e+07	7.78943e+06	9.11445e+06	1.42717e+07	1.17707e+07	2.21567e+07	2.01978e+07	2.17189e+07	1.90633e+07	2.23842e+07	2.24779e+07	1.18885e+07	7.99331e+06	1.35336e+07	1.05698e+07	8.06705e+06	1.02314e+07	4.87547e+06	3.56861e+06	1.07515e+07	9.81892e+06	3.01312e+06	2.82955e+06
2-Hydroxydesipramine	267770	200657	209403	114058	138856	183517	151844	198086	183073	107360	229111	175593	221630	166057	200348	243611	186950	126879	244999	152271	134902	201736	109509	150807
2-Hydroxyglutarate	520970	651020	444491	514549	716279	552306	432010	577097	485928	428202	402811	494461	479564	457929	439235	477694	583835	404380	953235	983822	801760	876034	1.10603e+06	1.06746e+06
2-Hydroxyglutaric acid	423037	465766	367636	424046	578498	454393	386085	453081	527095	402153	444973	441374	362370	330540	372788	370237	393296	387401	602026	590321	460067	474404	488375	634655
2-Hydroxyhexanoic acid	1.74292e+06	1.72644e+06	1.44952e+06	1.45641e+06	1.36485e+06	1.83636e+06	1.87057e+06	2.3699e+06	2.69258e+06	1.7332e+06	2.37552e+06	2.62976e+06	1.7673e+06	1.21e+06	1.73341e+06	1.67874e+06	1.33924e+06	1.63772e+06	8.85445e+06	8.77687e+06	7.11664e+06	7.07735e+06	5.24101e+06	5.00542e+06
2-Hydroxyimipramine	25376.2	23668.6	16711.2	23767.5	18709.3	37132.1	23529.9	23351.5	23299.9	41886.9	30996.5	26065.7	29017.6	18106.7	25955.2	26436.6	23355.2	17885.9	26044.5	23185.7	11364.3	20056.6	17961.4	20654
2-Hydroxyisocaproic Acid	1.74292e+06	1.72644e+06	1.44952e+06	1.45641e+06	1.36485e+06	1.83636e+06	1.87057e+06	2.3699e+06	2.69258e+06	1.7332e+06	2.37552e+06	2.62976e+06	1.7673e+06	1.21e+06	1.73341e+06	1.67874e+06	1.33924e+06	1.63772e+06	8.85445e+06	8.77687e+06	7.11664e+06	7.07735e+06	5.24101e+06	5.00542e+06
2-Hydroxyoctadecanoic acid	753031	940888	1.07886e+06	902683	2.14265e+06	1.45917e+06	1.35024e+06	1.46313e+06	1.1982e+06	1.17845e+06	1.33281e+06	1.50999e+06	1.35918e+06	1.57373e+06	1.27651e+06	1.13575e+06	1.67083e+06	1.40873e+06	4.07365e+06	3.58331e+06	8.99028e+06	8.98839e+06	1.5821e+06	1.78443e+06
2-Hydroxyquinoline	2.5796e+06	2.49097e+06	2.58941e+06	2.44337e+06	2.25671e+06	2.3856e+06	2.63009e+06	2.4181e+06	2.46737e+06	2.55055e+06	2.6072e+06	2.37117e+06	2.58741e+06	2.55404e+06	2.59278e+06	2.6999e+06	2.28526e+06	2.39832e+06	2.57022e+06	2.42978e+06	2.45475e+06	2.63535e+06	2.6962e+06	2.6682e+06
2-Indanone oxime	80515.7	119813	71018.4	95426.7	166233	103833	129287	109186	248193	120944	91531.6	93983.1	57863.5	39672.3	139366	128545	85731.2	105021	10791	55388.2	19209.1	24143.9	45364	41525.9
2-Methoxy-3,5-dimethylpyrimidine	403980	481350	411180	435442	483095	483556	471518	456596	443182	354402	420125	452767	385986	464088	442158	401096	452887	446949	423661	427306	409233	498354	429113	435526
2-Methoxyacetic acid	25108.6	18272.6	13799.5	5937.41	24370.1	15769.5	13838.2	20199.2	18859.7	19765.5	25637.7	18646.1	6872.77	20891.8	16724.6	26309	27537.8	27151	36357.8	26826.1	39489.9	27586.8	34546.9	7348.51
2-Methyl-1-Pyrroline	1.84883e+06	1.72055e+06	1.66743e+06	1.48336e+06	2.02099e+06	1.87329e+06	1.92645e+06	2.47076e+06	2.4944e+06	1.78031e+06	1.5774e+06	1.67691e+06	2.50473e+06	1.92619e+06	2.07423e+06	2.25011e+06	1.92014e+06	2.2037e+06	2.97527e+06	3.02719e+06	2.63189e+06	2.46271e+06	1.30557e+06	1.53894e+06
2-Methyl-3-(pyrimidin-2-YL)propanoic acid	1.03178e+07	1.06501e+07	1.04377e+07	1.08544e+07	1.0517e+07	9.60504e+06	8.46339e+06	1.08297e+07	1.00019e+07	8.76633e+06	6.84947e+06	8.61899e+06	1.00068e+07	8.24487e+06	7.84723e+06	1.03413e+07	8.5763e+06	1.0057e+07	9.37461e+06	8.35072e+06	6.61816e+06	4.53519e+06	9.84088e+06	9.63833e+06
2-Methyl-3-hydroxybutyric acid	238737	240442	154205	285713	375472	222020	159868	231937	335848	132321	233061	211075	128265	109783	217898	200407	120539	199986	387392	375498	227893	237409	415248	437492
2-Methyl-5-nitroimidazole-1-ethanol	29962.5	27713.6	37868.5	36813	42046.2	59096.6	27706.5	67992.7	49309.7	33557.4	65964.5	36307.8	21498.1	17719	38319.9	35683.8	23413.2	22721.9	1.85182e+06	1.54828e+06	897917	878534	80962.9	88023
2-Methylbutyrylglycine	217709	250726	158034	262486	366274	250405	62808.9	130389	102763	61941.4	143358	108197	107679	36212.7	87783.7	97124.5	39375.4	85981.8	40381.7	21558.1	34880.8	32940.4	191097	216748
2-Methylglutaric Acid	126818	119995	93284.1	110677	200338	148737	190767	173688	218939	166451	181383	183646	145524	156543	219593	227046	157509	172838	299082	284155	263352	283936	355316	388769
2-Methylguanosine	723763	760522	640372	973446	611294	951298	536727	722750	572778	495066	736088	615188	602744	698765	518761	568630	643184	467119	1.11164e+06	1.2224e+06	1.52066e+06	1.64999e+06	1.01805e+06	927555
2-Methylhippuric acid	29715.7	32025	10364.8	31647.4	16972.5	51943.3	10605.1	10371	5209.92	14205.9	9184.43	9015.58	56716.1	5669.36	9002.01	9878.1	6049.24	10789.5	4105.83	5663.22	13926.5	13491.1	47821	51590.3
2-Methylsuccinic Acid	575216	606634	524632	626776	1.21118e+06	700968	837062	1.01323e+06	1.40165e+06	783617	1.03815e+06	987346	517097	639093	768807	734316	691176	993548	1.01024e+06	931890	562429	530976	991762	1.0002e+06
2-Naphthalenesulfonic acid	297625	332861	325308	336817	353039	375277	277603	331914	344463	330273	436146	294009	307024	367096	341296	370055	317822	356152	338369	304737	345582	280337	358092	298961
2-Naphthol	19488.1	21354.8	25264.6	23473.7	23107.3	26607.8	28466.6	24574.1	23158.2	23258.1	24645.1	23587.8	22673	26510.4	29341.8	23577.7	21531.5	26316.7	24735.3	27022.7	24078.9	23870.1	25828.5	27550.9
2-O-(3-Hydroxy-3-methylglutaryl)fasciculol A	288360	447808	344763	276474	202598	396919	301391	415783	215468	298588	293506	204982	219095	235638	226704	243332	247512	234500	359521	417467	336970	337342	267166	260645
2-O-(alpha-D-glucopyranosyl)-D-glyceric acid	9.54388e+06	9.98685e+06	8.60869e+06	8.45471e+06	9.36846e+06	8.74061e+06	9.93935e+06	8.48588e+06	8.52141e+06	9.04934e+06	7.59273e+06	8.53003e+06	7.81481e+06	8.00977e+06	8.1921e+06	9.90836e+06	8.02672e+06	7.95933e+06	8.131e+06	8.86682e+06	1.00231e+07	8.07797e+06	9.05505e+06	9.58322e+06
2-O-Benzoyl-D-glucose	1.15233e+06	1.276e+06	1.04201e+06	1.20657e+06	1.94948e+06	1.2372e+06	34231	57814.2	21592.1	35745.5	47267.8	21924.8	23088.5	45139.6	694387	969410	23005.4	47498	69963.4	84464.1	58148.2	72886.2	29826.5	28641.6
2-O-Methylcytosine	239241	232359	129725	146305	175634	201594	120067	136684	196165	142506	139762	184163	122360	103612	146575	199499	174627	155621	91661.4	54192.3	154149	225218	123692	113701
2-O-alpha-L-Rhamnopyranosyl-D-glucopyranose	848672	778983	688801	722843	702494	782357	810810	753872	718295	720246	777188	706646	769745	757894	870191	707264	758955	725407	800901	779217	716918	662936	774280	860047
2-O-α-D-glucopyranosyl-L-ascorbic acid	501496	390109	508680	347300	243903	274407	362133	506043	327120	456961	447691	379076	545003	512589	478477	408465	489875	547049	293586	264045	303375	334093	263623	224841
2-Octanamidoacetic acid	184301	182754	194620	373248	598030	205215	31416.4	268083	64322.5	86559.9	253064	107369	49964.4	101498	40457.2	42287.2	97675.8	96699.7	65220.3	60079.3	4773.87	2412.62	40066.1	54113.4
2-Palmitoyl-sn-glycero-3-phosphocholine	6.9125e+06	1.20623e+07	4.79964e+06	8.01224e+06	8.01931e+06	9.52498e+06	6.20705e+06	7.08418e+06	6.65632e+06	8.24543e+06	1.04331e+07	8.00701e+06	1.41163e+07	7.98072e+06	9.18505e+06	9.70993e+06	9.00565e+06	9.81974e+06	6.80726e+06	8.71612e+06	6.85162e+06	6.87529e+06	7.14626e+06	7.05578e+06
2-Pentyl-3-phenyl-2-propenal	522369	404827	307502	375597	351818	318344	335151	373183	353369	325992	375032	329966	308361	234868	291941	375069	271639	298800	273809	340335	265129	288725	190590	197992
2-Phenylbutyric acid	40741.4	40846.8	27220.2	28624.4	56135.7	398266	49797.3	158987	58143	49976.1	159713	63528.4	44851	47392.9	111781	119720	39911.9	41235.1	245348	223727	79842.1	81658.1	81769.5	91073.3
2-Phenylethyl acetate	1.90857e+06	2.05377e+06	2.04807e+06	2.08205e+06	2.25367e+06	2.30367e+06	2.37144e+06	2.41351e+06	2.16137e+06	1.90171e+06	2.05374e+06	2.11012e+06	2.25043e+06	2.12593e+06	2.27924e+06	1.96214e+06	2.36228e+06	2.11994e+06	1.0347e+06	1.23271e+06	274707	240124	2.24182e+06	2.16895e+06
2-Phenylpropylamine	216763	178835	104783	142962	231927	161920	287851	497729	492034	254556	488381	355380	170502	135939	160719	166297	160123	154292	94036.5	88478.3	108865	84527.8	346329	342750
2-Picoline	12558.4	17076	48307.1	11132.3	30418.7	47406.6	46472.9	22500.4	64741.1	33498.2	29202.9	50838	103354	35948.6	103028	129983	30503.8	50235	34016.8	14583.9	48690.2	40380.9	18720.5	14864.4
2-Picolinic Acid	2.8942e+06	2.84469e+06	2.79471e+06	2.6561e+06	2.71986e+06	2.87853e+06	2.97499e+06	2.61357e+06	938562	1.34842e+06	3.03495e+06	1.93679e+06	1.29231e+06	2.81674e+06	2.41322e+06	1.83745e+06	1.69197e+06	1.74287e+06	2.8536e+06	2.62953e+06	1.43819e+06	2.4386e+06	962230	2.33647e+06
2-Pyrrolidinone	153593	110141	105443	163775	191526	162230	463171	517202	471624	398869	556448	419247	357029	468468	213386	257940	485882	529664	6.42319e+06	6.15581e+06	6.27608e+06	5.99708e+06	1.57825e+06	1.52426e+06
2-Stearoylglycerophosphoinositol	12150	13141.3	13870.9	12403.2	11134.5	13874.7	18651.7	23076	17542.8	18078.7	20510.4	15443.5	17300.2	14620.4	15851.8	14795.9	16080.5	13697.3	27489	28221.4	26170.1	27892.9	20961.7	20512.4
2-Thiouracil	2.49569e+06	2.81876e+06	1.67832e+06	2.4007e+06	3.82958e+06	3.26145e+06	2.45183e+06	2.99455e+06	1.47114e+06	2.65509e+06	2.98113e+06	2.75859e+06	2.71947e+06	1.67593e+06	2.34234e+06	1.8778e+06	1.83754e+06	2.90373e+06	5.02839e+06	4.41932e+06	3.46639e+06	3.13321e+06	3.29197e+06	4.54116e+06
2-[(2E)-3,7,11,15-tetramethylhexadec-2-en-1-yl]-1,4-dihydronaphthalene-1,4-dione	33011.2	51250.4	16941.9	47226.6	128240	76197.7	49982.3	39272.7	54264	71396.9	68056.1	85650.3	526085	1.7639e+06	445066	438621	1.54992e+06	1.50152e+06	62457.6	12903.3	89480.4	112610	69131.5	30703.7
2-[(4R)-4-[(2S,5R,7R,9R,14R,15R,16S)-5,9,16-trihydroxy-2,15-dimethyltetracyclo[8.7.0.0^{2,7}.0^{11,15}]heptadecan-14-yl]pentanamido]ethane-1-sulfonic acid	202398	338182	178442	179102	206526	200375	335901	647632	566407	569700	212721	613229	366804	434660	575520	354509	399073	530680	400182	555204	355548	501994	424046	287156
2-[(6,7-dimethoxyisoquinolin-1-yl)methyl]-3-ethyl-9,10-dimethoxy-2,3,4,6,7,11b-hexahydro-1H-benzo[a]quinolizine	117911	124049	49473.7	54284.3	236520	48099.5	1.11721e+06	1.34213e+06	408772	854565	1.31256e+06	1.20782e+06	93173.2	38218.7	35219.6	36658	41309.3	25777.5	290947	292333	9	9	608517	548270
2-[(Pyrrolidinium-2-ylcarbonyl)amino]propanoate	1.21685e+06	1.05875e+06	1.10279e+06	824852	945760	827532	787085	1.07112e+06	878899	975164	1.1748e+06	920098	1.19105e+06	1.14279e+06	1.16027e+06	858986	1.21192e+06	1.28475e+06	1.10598e+06	1.02781e+06	1.18109e+06	1.11299e+06	867617	895936
2-[2-[(2E,3aS,4S,5R,6aS)-Hexahydro-5-hydroxy-4-[(3S,4S)-3-hydroxy-4-methyl-1,6-nonadiyn-1-yl]-2(1H)-pentalenylidene]ethoxy]acetic Acid	1.81256e+06	3.20443e+06	1.25533e+06	1.59131e+06	2.23387e+06	1.88554e+06	2.08067e+06	2.43089e+06	2.5577e+06	1.3874e+06	1.60308e+06	1.65332e+06	1.40036e+06	2.07841e+06	1.30306e+06	1.97706e+06	2.00532e+06	1.70141e+06	1.5222e+06	1.42856e+06	1.77548e+06	2.39417e+06	1.70265e+06	1.00603e+06
2-amino-4-oxovaleric acid	452746	439260	332652	222460	611642	469671	204799	260357	415063	252644	245591	300996	289457	266665	467636	410037	292941	389952	187721	184951	182921	175900	328128	358009
2-amino-6-methylmercaptopurine	31216.3	54297.5	40599.3	40082.5	34777	26831.1	41034.1	35071	49602.8	41586.2	31215.9	36733.6	44632.6	46156.2	36005.2	36051.5	50528.7	42539.3	53631.2	39408.8	45209.1	57641.9	51176	40813.6
2-ammonio-3-(5-hydroxy-1H-indol-3-yl)propanoate	183070	163408	130451	134245	155339	174655	264998	295929	295774	214809	247326	187604	144598	122448	159657	172277	120323	185787	186107	180313	239297	242703	410477	354439
2-ethyl-2-hydroxybutyric acid	63440.6	60065	73444.5	96932.2	136731	83881.8	47381.6	75620.2	68996.3	54780.9	76773.2	68428	54616.4	64405.6	74053.3	73868.3	62121.3	52149.6	122839	124004	51127.5	44904.3	66575.5	74076.3
2-hydroxy-6-[(8Z,11Z)-pentadeca-8,11-dien-1-yl]benzoic acid	20766.2	23466.1	16702.9	22017.7	16543.7	32380.6	21471.3	28796	24254.4	24279.6	21171.7	36043.5	24743.9	32152.7	18023.4	17366.9	19887	24497.6	25127.4	12914.3	17432.1	18563	27820.5	23577.8
2-hydroxyhexadecanoic acid	278418	318571	315288	302177	530946	409849	505035	564061	552090	495318	564471	559618	480148	576850	428620	431613	628533	473668	1.05593e+06	1.046e+06	844057	833690	559860	560056
2-hydroxyphenylacetic acid	119156	103513	99181.5	113407	117693	145626	194691	154192	170127	110629	151142	142294	161830	96995.9	178745	153050	118590	121174	377084	449226	679447	666103	547835	606875
2-keto-D-gluconic acid	157500	157542	168156	154147	161353	183876	107046	155779	124143	94840.2	147495	148317	104037	94509.9	114276	125315	135616	128236	213025	259200	259875	227576	236329	208988
2-pyrimidine acetic acid	86424.4	87540.2	84445.9	42607.1	87924.5	83278.3	93543.8	100618	132295	105986	94906.2	96956.9	97691.7	101570	106109	106398	63318.6	104976	129254	116996	127278	127614	244655	249464
2-pyrimidine-methanol	105180	8788.02	32910.2	22860.6	28713	16676.4	30240.9	22245.6	34005.8	28896.5	21641.9	46231.7	26559.9	31704.1	16913.8	34216.6	13951.3	24807.9	47580.5	27674.6	43905	46815.7	41467.2	38818.8
2-trans-(+)-Abscisic aldehyde	15131.1	12667.9	17596	7884.56	17441.4	10635.8	81600.2	88491.9	154030	100899	85096.7	113327	79075.3	63245.6	88086.3	76666.2	57759.8	121311	10915.5	10457.3	37079.4	36969.6	30680	23626.2
20,26-dihydroxyecdysone	5.80658e+07	6.24147e+07	5.99125e+07	5.86162e+07	5.59934e+07	5.80516e+07	5.5301e+07	5.81031e+07	5.55496e+07	6.42125e+07	5.98197e+07	6.34421e+07	5.91976e+07	5.908e+07	6.01682e+07	6.24361e+07	5.80466e+07	5.66474e+07	4.57514e+07	4.83016e+07	3.5741e+07	3.67534e+07	5.31024e+07	4.87208e+07
20-Hydroxy Prostaglandin F2α	229654	183569	255737	217537	247452	238188	196206	282857	214058	273423	261776	252706	243173	256067	231700	257681	242109	210740	233516	283518	284536	242438	234829	213651
20-ethyl Prostaglandin F2alpha	1.19548e+06	1.49615e+06	1.35325e+06	1.35612e+06	1.7644e+06	1.16515e+06	794013	1.72488e+06	1.43439e+06	2.1827e+06	1.6939e+06	1.35076e+06	1.37017e+06	2.50931e+06	1.39017e+06	1.42933e+06	2.36954e+06	1.43937e+06	2.30195e+06	2.4779e+06	1.11772e+06	1.80549e+06	1.38139e+06	1.38974e+06
21-Deoxycortisol	3.56725e+06	3.82895e+06	2.13805e+06	2.66598e+06	5.13428e+06	4.40393e+06	2.03453e+06	2.23676e+06	3.04664e+06	1.47905e+06	2.22863e+06	2.24951e+06	349357	474508	952574	1.03583e+06	432683	1.5673e+06	4.84356e+06	4.57368e+06	4.018e+06	3.90001e+06	6.55339e+06	5.37421e+06
23-Nordeoxycholic acid	19628	29986.7	14207.7	10054	22877.4	10089.4	72290.5	179727	76952.1	89190.6	160701	204294	372901	152891	81526.1	72364.1	156519	113884	15140.4	17410.9	14921.9	12397.3	18533.3	16763
24,25-Epoxywithanolide D	1.03414e+07	7.56006e+06	6.51767e+06	6.59796e+06	7.65109e+06	6.85442e+06	6.05017e+06	5.75758e+06	3.53594e+06	9.44892e+06	5.86787e+06	7.09627e+06	5.71928e+06	5.82062e+06	1.00949e+07	6.01539e+06	6.39271e+06	6.45492e+06	3.60428e+06	4.2581e+06	3.89718e+06	2.29507e+06	4.56466e+06	3.92581e+06
28-Homobrassinolide	295804	276114	230597	244332	217635	305535	296492	256514	267942	259249	251483	247365	266985	253736	287857	255127	271019	256290	223997	286733	257787	273629	277499	246625
2H-Pyran-2-one, tetrahydro-4-hydroxy-4-methyl-, (R)-	505702	503766	548333	531445	505601	560589	494321	508888	492034	518201	492986	522968	586758	523257	559075	509472	541725	501966	530025	487932	493727	508563	521467	521604
3',5'-Cyclic IMP	405093	438413	415158	590528	652511	476800	445991	429548	359916	414559	662266	569301	408128	299430	443199	411307	167846	402162	421315	333669	289039	564066	395055	568855
3'-Adenylic acid	337240	327170	79244.8	54749.8	369316	445385	56603.8	337833	398892	139106	284374	272587	115258	124973	455219	327789	103779	203700	742856	759990	818639	839643	287501	157268
3'-O-methyltricetin	344811	685318	387346	302518	630153	447925	923378	1.11209e+06	1.7382e+06	1.1804e+06	967923	696701	420854	949053	954524	858826	1.05962e+06	1.3127e+06	3317.46	6786.71	2606.45	2705.59	1759.92	784.534
3'-Sialyllactose	14070.3	9728.32	9243.96	4953.46	15508.9	5075.53	10319.9	12503.4	15873.2	15575	11947.6	15421.2	14209.4	12583.6	9300.32	19378	8020.54	3669.05	15999.1	23786.3	15494.1	15898.5	9437.45	7895.22
3,3',5-Triiodo-L-Thyronine	30804	24231.2	26101.1	22994.7	35598	16005.1	25255.3	31544.6	21068.6	21209.6	30731.7	36032.8	33503.6	28315.9	34864.1	33638.6	37823.4	31220.2	7238.34	6544.96	2281.92	3510.09	14535.9	18523.1
3,4-Dimethylbenzoic acid	57484.2	60118.9	43054.1	38615.4	94077	91702.3	59996.3	109071	91541.1	115547	83155	85063.9	87708.7	114508	78762.8	59040.2	99661.3	67502.6	55528.3	65856	55556.2	53099.7	120192	109789
3,5-Dihydroxybenzoic acid	71855.8	59917.7	82324.6	59170.8	81267.2	70031.5	77235.7	79868.9	93806.1	106196	82510.7	110003	84414.6	68721.6	78999.3	62694.8	91213.4	88467.2	31468.1	41940.1	80893	85253.2	156262	144479
3,5-Dinitrocatechol	5.7464e+06	5.55252e+06	437405	4.91433e+06	6.77423e+06	6.08063e+06	2.40801e+06	2.81771e+06	3.17025e+06	2.77168e+06	2.67859e+06	3.16091e+06	4.35537e+06	3.65825e+06	4.91366e+06	4.46489e+06	3.85867e+06	3.38904e+06	2.10712e+06	1.99155e+06	2.25609e+07	2.27947e+07	1.57057e+06	1.54541e+06
3,5-Pyridinedicarboxylic acid, 1,4-dihydro-2,4,6-trimethyl-, diethyl ester	536057	544235	500735	692522	791670	592073	182071	391449	181550	166160	316604	265854	239316	118841	251035	304226	126864	233229	61612.8	63710.7	189016	198100	219902	193794
3,5-Xylyl methylcarbamate	77129.9	101891	76031.1	77988.6	87010.2	121336	196596	166383	149129	172658	161573	164573	113134	112172	202170	177722	96445.2	123466	2.67799e+06	2.6968e+06	806295	828829	418530	434232
3,6,9,12,15,18,21-Heptaoxatricosane-21,23-diol	1.25796e+06	1.23264e+06	1.13991e+06	1.03603e+06	1.0542e+06	1.2658e+06	1.15134e+06	1.25433e+06	1.45562e+06	1.41942e+06	1.22846e+06	1.00558e+06	1.13196e+06	1.23871e+06	1.19972e+06	1.05817e+06	1.21991e+06	1.13596e+06	1.1332e+06	1.11437e+06	1.19527e+06	1.10206e+06	1.28496e+06	999740
3,7-Dihydroxy-12-oxocholanoic acid	494482	669939	20242.4	104447	4.70871e+06	77917.4	7.11274e+06	4.93391e+06	895336	1.01426e+07	5.33627e+06	1.18635e+07	1.25284e+06	762970	30743.9	22719.2	776857	84050.1	50303.7	41729	209983	190714	131683	157894
3,8-Dihydroxy-1-methylanthraquinone-2-carboxylic acid	3.45067e+06	6.89131e+06	6.0003e+06	8.45405e+06	7.27075e+06	8.29109e+06	5.82076e+06	6.70825e+06	8.4354e+06	7.17914e+06	5.26202e+06	7.41598e+06	8.83838e+06	5.75934e+06	8.35737e+06	7.55029e+06	5.11291e+06	6.90187e+06	8.38436e+06	7.20494e+06	6.74592e+06	5.13614e+06	8.18628e+06	8.24324e+06
3,8-Dihydroxy-6-methoxy-7(11)-eremophilen-12,8-olide	655102	754237	440824	1.30173e+06	2.18291e+06	619796	300540	1.40353e+06	334819	1.03388e+06	1.3241e+06	578536	220481	1.13172e+06	352051	325752	1.10143e+06	444516	3.27482e+06	3.10628e+06	456280	512827	650696	620228
3-(2,5-dihydroxy-4-methoxyphenyl)-1-(2,3,4,6-tetrahydroxyphenyl)propane-1,2-dione	7.0845e+06	7.17719e+06	7.30736e+06	9.51513e+06	8.93811e+06	7.39092e+06	8.95988e+06	7.92812e+06	8.77895e+06	7.7804e+06	8.16409e+06	8.05785e+06	8.39151e+06	8.76694e+06	7.20478e+06	8.59258e+06	8.54809e+06	8.16607e+06	8.85595e+06	7.39752e+06	7.63308e+06	6.89192e+06	7.73661e+06	6.97275e+06
3-(2,5-dimethoxyphenyl)propanoic acid	250518	284385	211042	168775	280739	316627	999058	721413	1.22621e+06	885658	854574	504591	289843	548636	496598	515054	519157	542654	10202.8	14863.3	10596	7940.84	39675.9	44812.2
3-(2-Hydroxyphenyl)catechol	5.55872e+06	5.05726e+06	5.14677e+06	5.45125e+06	5.4349e+06	5.67061e+06	4.74332e+06	5.14177e+06	5.13514e+06	5.07141e+06	4.05329e+06	4.66137e+06	5.79974e+06	4.65579e+06	5.41122e+06	5.71527e+06	5.5245e+06	4.2545e+06	4.26849e+06	4.12501e+06	3.50977e+06	3.94172e+06	5.35996e+06	4.77851e+06
3-(2-Hydroxyphenyl)propanoic acid	3.45867e+07	3.61056e+07	3.54839e+07	3.59811e+07	3.68873e+07	4.0009e+07	3.92089e+07	3.70045e+07	3.61238e+07	3.5866e+07	3.68797e+07	3.59995e+07	3.7112e+07	3.56162e+07	3.87683e+07	3.62535e+07	3.53829e+07	3.65726e+07	3.54175e+07	3.46543e+07	2.51786e+07	2.57593e+07	3.84617e+07	3.74981e+07
3-(4-Hydroxyphenyl)-1-propanol	5009.67	4871.86	3099.87	5552.33	5432.64	6469.92	9095.51	7768.29	9114.33	5754.53	6109.18	5006.72	6291.95	4807.84	7074.49	7060.03	4258.05	5767.95	18406.5	19482.4	32710.2	22842.6	22433.2	28311.4
3-(4-Hydroxyphenyl)-Propionic Acid	3.45867e+07	3.61056e+07	3.54839e+07	3.59811e+07	3.68873e+07	4.0009e+07	3.92089e+07	3.70045e+07	3.61238e+07	3.5866e+07	3.68797e+07	3.59995e+07	3.7112e+07	3.56162e+07	3.87683e+07	3.62535e+07	3.53829e+07	3.65726e+07	3.54175e+07	3.46543e+07	2.51786e+07	2.57593e+07	3.84617e+07	3.74981e+07
3-(5,8-Dimethoxy-1,4-dioxonaphthalen-2-yl)sulfanylpropanoic acid	1.06965e+07	1.10322e+07	1.03704e+07	7.30584e+06	1.4397e+07	1.36354e+07	2.28476e+07	2.70465e+07	2.75795e+07	2.84837e+07	2.67191e+07	2.08527e+07	1.02771e+07	2.93607e+07	2.44456e+07	2.35069e+07	3.07767e+07	2.93159e+07	30087.5	34245.5	13371	11086.7	7859.17	5753.77
3-(imidazol-4-yl)propionic acid	246920	252265	401694	253958	232787	278996	374109	339008	286814	302841	288877	311974	197617	110557	334660	603678	194443	336783	414319	331743	258637	280298	337752	322040
3-(pyrazol-1-yl)-L-alanine	413831	415945	369446	451389	490067	560887	581310	561346	853426	585036	504738	469265	591789	409932	708716	565054	519603	538534	797700	740330	1.08469e+06	870128	680068	720485
3-Amino-2-menacarboxylic acid	250787	232628	220086	250247	247128	327562	288373	273444	278421	265012	284453	238241	192248	181900	239512	254274	225715	166864	212087	206263	136281	156041	260817	275881
3-Amino-2-piperidinone	295903	369760	293213	208691	191986	321574	559308	539223	650539	517483	428600	485546	602252	375475	709773	827980	511945	715676	670126	679592	625522	599107	472972	581827
3-Amino-4-methylpentanoic acid	182939	213988	173860	241363	201011	219799	184615	230518	261576	183544	253859	219500	199904	195307	243924	218526	242167	243329	276065	311442	277787	342090	394918	319007
3-Amino-6-chloropyridazine	1.07375e+07	9.72122e+06	9.92126e+06	9.36367e+06	9.53437e+06	9.85676e+06	1.12122e+07	1.00442e+07	1.05227e+07	1.04748e+07	1.06906e+07	1.10332e+07	1.03605e+07	1.05821e+07	9.84047e+06	9.13198e+06	1.08722e+07	9.38517e+06	1.0739e+07	1.02152e+07	1.01948e+07	1.02987e+07	1.14832e+07	1.14121e+07
3-Aminopropionitrile	17042.2	22350.3	14283.1	21914.4	16374.9	23682.6	12963.3	25301.4	20559.1	13903.9	24121.7	5187.39	17120.2	41075.2	15136	11959.2	8049.7	21037.2	12035.8	20451.3	18015.4	11143.6	16249.6	23421.1
3-Aminoquinoline	786116	865370	728588	713483	686231	722252	1.09448e+06	1.08277e+06	1.0708e+06	954500	973835	975062	893146	657050	960508	959785	714102	948874	532466	435475	666560	696720	1.04677e+06	1.01067e+06
3-Carboxy-2,3,4,9-tetrahydro-1H-pyrido[3,4-b]indole-1-propanoic acid	82792.2	90811.6	86668.5	70294.2	73473.9	103556	211357	151986	126881	112830	168983	132668	225150	121509	207337	218376	126434	238430	113416	126146	205381	163304	171945	221380
3-Carboxypropyltrimethylammonium	612903	634489	664375	610835	661636	596541	898943	851810	940036	915242	880468	780070	647057	721758	549715	456200	690272	748292	425471	379008	665969	681088	361791	367292
3-Chloro-4-hydrazinophenylmethylsulfonylmethyl sulfone	1.25391e+06	1.04664e+06	1.39297e+06	1.05196e+06	1.08409e+06	1.11651e+06	1.46443e+06	1.64773e+06	1.16441e+06	1.10391e+06	1.61925e+06	1.12147e+06	1.15835e+06	1.09238e+06	1.16146e+06	1.31273e+06	1.10785e+06	1.37908e+06	1.7253e+06	1.89572e+06	2.01771e+06	2.09308e+06	1.39089e+06	1.31759e+06
3-Chloroaniline	3.62495e+07	3.65688e+07	3.70619e+07	3.45499e+07	3.52676e+07	3.60047e+07	3.68958e+07	3.72439e+07	3.47416e+07	3.23637e+07	3.70432e+07	3.5026e+07	3.70365e+07	3.59148e+07	3.47603e+07	3.4522e+07	3.51773e+07	3.41209e+07	3.71716e+07	3.77411e+07	3.67904e+07	3.72497e+07	3.60089e+07	3.91202e+07
3-Decanoyl-4-(isovaleryl)sucrose	27307.4	30208.3	28220.8	31952	36388.3	35354.4	33652	32773.2	28704.3	31412.7	23987.7	27285.4	25273.5	23998.4	33273.2	26324	26908	29223.1	31464.2	28725.6	31565	35191.8	28896	27786.8
3-Dehydroshikimate	99014.7	88085.8	102705	60860.4	78302.6	80360.2	89116.1	102225	75394.9	77815	173568	100775	111931	107300	116878	102941	121701	101870	105330	113199	105215	130560	77611	65060.9
3-Dehydrosphinganine	2.16842e+06	2230371	919820	830971	3.29364e+06	5.54413e+06	1.53671e+06	7.77533e+06	8.43365e+06	6.62987e+06	8.03602e+06	8.28182e+06	3.04412e+06	4.41378e+06	5.73824e+06	6.12771e+06	3.7406e+06	1.82566e+06	6.62098e+06	8.12079e+06	9.61295e+06	8.06145e+06	7.49998e+06	8.85875e+06
3-Dimethylallyl-4-hydroxybenzoic acid	229546	264128	215825	172677	190150	264059	166577	212839	206880	150292	159056	153229	166382	146619	170175	205093	150183	182930	151284	153796	197536	192558	172955	124495
3-Dimethylallyl-4-hydroxyphenylpyruvate	1.02744e+06	1.65404e+06	1.10373e+06	764668	1.29615e+06	1.30031e+06	1.13169e+06	1.19691e+06	1.10289e+06	839972	1.08012e+06	995635	1.09166e+06	1.02819e+06	1.05221e+06	1.00527e+06	1.08476e+06	1.26094e+06	1.00998e+06	917103	1.29867e+06	1.16882e+06	1.27925e+06	764455
3-Epideoxycholic acid	249938	238043	44492.8	318932	556326	91770.5	242272	257208	274954	218938	257887	319679	2.69969e+06	8.69695e+06	2.21755e+06	1.74915e+06	6.79568e+06	8.45719e+06	61534.9	58857.7	543930	538022	126031	113532
3-Formylsalicylic acid	6.94265e+06	3.16656e+06	3.17221e+06	4.87996e+06	5.88661e+06	4.00212e+06	3.3447e+06	2.90334e+06	5.34742e+06	3.45776e+06	1.67271e+06	2.13153e+06	3.04221e+06	4.28437e+06	4.65386e+06	4.24205e+06	4.01393e+06	5.26608e+06	3.39792e+06	1.65252e+06	5.63204e+06	2.79428e+06	5.09011e+06	5316948
3-Guanidinopropionic acid	261141	153271	137118	172870	192799	208256	168417	137898	140054	160754	167589	155603	186025	166586	170526	138118	132129	138779	173023	156510	173185	113865	171794	115615
3-Hydroxy-3-Methyl Butyric Acid	451022	603386	441850	516223	573125	729281	515450	532447	518723	489775	588939	598520	680477	625714	416494	471291	937682	421081	832570	915940	837569	946701	552725	533504
3-Hydroxy-3-Methylpentane-1,5-Dioic Acid	160165	66922.8	84797.3	76294.7	190899	237278	67721.2	45534.7	64500.9	64149.6	177134	100485	36462	102520	102419	146289	59892.6	140352	541270	224718	160535	86911.8	250993	138516
3-Hydroxy-4-methoxybenzoic acid	34536.2	30155.1	13663.8	13199.7	11049.2	35639.1	48237.2	31703.6	56019.8	34312.9	33376.8	36579.5	46026.6	164917	171635	153244	159762	77742.1	48588.3	53174	67497.7	78914.3	70180.6	75140.8
3-Hydroxy-L-phenylalanine	1.06561e+07	1.03717e+07	6.55447e+06	5.56674e+06	9.82791e+06	9.13754e+06	1.75723e+07	1.40426e+07	1.97682e+07	1.36459e+07	1.47356e+07	1.39972e+07	9.13904e+06	6.46276e+06	1.00937e+07	1.06787e+07	6.64454e+06	1.06149e+07	3.10719e+06	3.07462e+06	7.21018e+06	8.39799e+06	2.43677e+06	2.50961e+06
3-Hydroxy-alpha-methyl-DL-tyrosine	261532	116833	207480	125661	110258	165842	114321	89618	100729	75960.9	105573	106450	107533	59570.9	119415	92952.1	62900.2	136762	98212.3	94151.4	87979.7	57609.1	102619	100223
3-Hydroxy-tetradecanoic acid	460789	475502	317601	619755	1.07361e+06	466437	160054	734690	246858	613245	697517	349590	130774	813565	279543	298083	899440	458264	1.78899e+06	1.93937e+06	551290	475075	694129	629053
3-Hydroxybenzoic Acid	386064	403252	296631	230409	468064	349760	572413	509093	441597	499495	494668	456084	383976	341134	367675	328955	365326	333377	1.4639e+06	1.46839e+06	1.0038e+06	988322	1.42006e+06	1.35501e+06
3-Hydroxybutanoic acid	4.45665e+06	4.57785e+06	3.84357e+06	1.417e+07	1.33452e+07	6.42836e+06	3.23069e+06	9.38972e+06	6.05716e+06	4.8933e+06	9.40149e+06	4.2599e+06	2.30293e+06	7.14572e+06	4.99162e+06	4.79407e+06	7.71458e+06	4.47245e+06	2.20666e+07	2.18953e+07	2.74512e+06	2.53375e+06	3.15161e+06	3.34203e+06
3-Hydroxycinnamic acid	1.493e+06	1.3468e+06	764547	292887	651368	1.33167e+06	7.14314e+06	2.05033e+06	2.91273e+06	1.76706e+06	1.93084e+06	2.09783e+06	2.74572e+06	636457	3.2715e+06	2.98429e+06	685341	2.47849e+06	5.54022e+06	5.04373e+06	2.06369e+06	1.9287e+06	7.42292e+06	7.01215e+06
3-Hydroxydecanoic acid	218210	214416	113750	324806	608233	148444	103276	329133	102460	343004	300114	122667	78539.6	341929	132906	116472	381859	140093	624186	628372	160705	192582	324937	294564
3-Hydroxyglutaric acid	431825	408779	396663	381002	502419	464266	347040	471282	561840	362825	424530	441188	306007	284324	343149	351314	368978	351521	553268	578348	427672	434644	501611	534246
3-Hydroxyhippuric Acid	52980	43712.2	9248.7	15802.3	27911.3	35906.2	11901.3	27716.5	21313.1	17682.3	22019.2	25324.4	23705.9	22732.3	23091.1	25148	28685.7	25258	26807.1	28131.2	17009	15484.4	68433.4	82725.4
3-Hydroxykynurenamine	201710	162949	166880	335271	278191	167592	138986	255104	172170	217472	254405	190118	97318.2	197687	184604	151268	224942	147819	395399	356250	142915	148194	94391.6	119398
3-Hydroxyphenylacetic acid	118629	102088	49468.8	182170	82420.7	68479.7	144897	209173	89325.6	102720	225969	92513.8	131830	36891	120281	122789	37087.6	130992	135100	147107	72877.2	64230.9	201306	212141
3-Hydroxyphenylurea	1.69266e+06	1.89164e+06	2.22214e+06	1.70202e+06	2.00355e+06	2.15441e+06	1.85877e+06	2.11056e+06	1.9297e+06	1.80978e+06	2.13578e+06	1.87141e+06	1.73005e+06	1.97548e+06	1.97052e+06	1.88004e+06	2.13936e+06	1.94633e+06	1.86967e+06	1.74018e+06	1.90338e+06	2.05706e+06	1.93032e+06	1.93036e+06
3-Hydroxypyruvic acid	19737	22613.4	31485.4	15846.5	13344	35891.2	19629.3	19320.1	31919.5	15530.5	22695	29400.1	25611.6	24492	28879.5	21231.6	18424.4	21594.5	81982.5	84023.6	30283.7	49214.7	27528.3	48332.5
3-Indoleacetonitrile	3.79165e+06	4.23243e+06	2.83815e+06	3.12007e+06	2.85794e+06	2.78347e+06	5.96903e+06	4.82146e+06	4.78441e+06	4.24158e+06	4.8821e+06	5.48306e+06	4.12224e+06	2.82218e+06	4.53922e+06	4.7657e+06	3.22948e+06	5.43768e+06	1.61663e+06	1.79849e+06	3.05817e+06	2.81669e+06	5.70801e+06	5.9341e+06
3-Indoleacrylic acid	102796	135548	101991	135653	166157	106773	182570	97392.4	365636	171433	95720.3	266895	166175	98678.5	367823	424828	94474.7	216411	19867.9	22340.1	13862.6	13961.5	60843	58912.6
3-Indolebutyric Acid	1.0381e+07	1.023e+07	9.38048e+06	9.73119e+06	1.02752e+07	9.59855e+06	1.14495e+07	1.10457e+07	1.00868e+07	1.00779e+07	1.08196e+07	1.05635e+07	1.09102e+07	1.03039e+07	1.06565e+07	9.66613e+06	1.06118e+07	9.11106e+06	8.55467e+06	8.75494e+06	5.22977e+06	5.0922e+06	1.13255e+07	1.1314e+07
3-Indolepropionic Acid	5.218e+06	5.26166e+06	3.80337e+06	4.54931e+06	7.19433e+06	5.46664e+06	6.412e+06	4.06972e+06	1.19315e+07	6.22879e+06	4.64571e+06	8.13071e+06	3.18021e+06	2.29205e+06	5.68148e+06	5.52262e+06	2.41602e+06	4.18857e+06	750372	806117	514985	449009	1.23572e+06	1.14957e+06
3-Lauryl-4-(isovaleryl)sucrose	140690	158394	125544	172756	96259.9	106562	112993	138131	86919.6	148242	162262	102617	123188	145876	171519	124613	84532.8	136442	110676	106232	96456.6	71982.8	89878.2	82750.9
3-Methoxysalicylic Acid	9045.14	5840.76	6886.89	10200.5	4683.08	6157.89	9430.57	8762.07	9726.46	11758.9	9047.14	11682.1	20080.9	25312.9	12149	10184.1	24922	6265.83	169780	153686	204923	213045	165080	170912
3-Methyl-2-Oxobutanoic Acid	21924.1	22473.9	15309.7	21060.3	21497.8	24577	15590.2	31297.2	20097.5	22699.2	28959.7	21828.5	18073.4	22684.4	22028.6	23349	25051.2	23283.1	40435.9	39821.6	25148	29620	16978.7	16846.2
3-Methyl-2-butenal	58041	48844.9	43772.5	52963.9	97626.9	44145.9	17937.8	72505.9	74913.8	52143.8	70126.3	68888.7	61025.6	53636.2	57288.4	77165.1	51432.7	49458.1	257193	242798	177591	190492	110555	112132
3-Methyladenine	273572	230696	348990	195304	199236	309817	378359	321686	382950	263172	297445	337901	311154	212543	356345	421220	207677	291652	240703	218767	468264	509527	325024	454062
3-Methylcrotonyl Glycine	124846	132208	114301	186902	325935	177879	47132.1	120539	78441.4	66068.5	116398	94350.7	72422.7	55135	72047.2	74832	65121.2	64830.5	52106.7	33140	39980.9	31038	87951	87579.7
3-Methylequuric acid	11097.3	13635.6	12905.9	13143.7	14349.3	12492.6	12044.4	11195	11556.2	12489.7	15511.3	8809.95	8176.15	7031.99	7967.98	8535.72	6409.32	12092	20151.7	13575.2	25784.7	30051.3	16692.4	16053.9
3-Methylglutaric acid	69341.6	64327.2	58138.3	61024.2	84311.5	67283.7	68685.8	89832.9	151687	76878.1	80660.6	99363	72181.8	73623.5	84821.3	95838.5	73146.9	71760.6	102846	103481	63869	55296.2	91442.1	81653
3-O-Acetylpinobanksin	464701	484145	473052	463886	467985	488983	556073	494166	476537	483562	478833	485477	479327	477935	507484	481104	521273	542476	335646	325418	375746	387066	353713	349092
3-O-Feruloylquinic acid	563045	623769	513506	548608	638751	781735	831516	765403	949706	723744	753010	782402	726460	608797	821917	793967	562386	728163	740423	764307	947488	933221	739398	763077
3-O-Methyldopa	78962	73997.9	26177.7	56782.4	69140.2	80327.8	88725.8	76227.5	79626	41895.3	70334.5	79457.7	64967.8	46332.3	53232.5	65616.8	69845.8	69642.4	27285.4	30901	67275.1	51716.8	53104.2	38116.7
3-O-Methylquercetin	77596.7	101057	43634.9	115850	194357	67291.1	26782.5	135798	33087.3	111029	146503	43927	36511	188376	52456.2	44251	218256	54251.5	528347	452705	74129.6	105106	108298	124994
3-O-alpha-mycarosylerythronolide B	1.61884e+07	1.69922e+07	1.56757e+07	1.40722e+07	1.13381e+07	1.35861e+07	1.18344e+07	1.55611e+07	1.07943e+07	1.54445e+07	1.36744e+07	1.5449e+07	1.47242e+07	1.66715e+07	2.20794e+07	2.22173e+07	1.80577e+07	1.89506e+07	6.5083e+06	6.71741e+06	6.29659e+06	6.31826e+06	7.19501e+06	6.2637e+06
3-Sulfocatechol	1.11501e+07	1.1263e+07	6.02869e+06	4.4858e+06	7.29052e+06	1.61392e+07	1.64585e+07	2.42952e+07	3.04273e+07	2.48902e+07	2.45242e+07	1.75034e+07	9.9042e+06	2.24368e+06	1.05391e+07	9.22936e+06	2.36719e+06	2.03484e+07	1.17296e+06	1.13356e+06	607105	618210	1.43192e+06	1.45572e+06
3-Ureidopropionate	45943.4	47209.8	39067.2	25972	42081.5	55337.9	120369	163766	224622	115974	155270	154373	137889	89277.9	122250	104810	90414.6	135417	39275.8	34528.8	47303.5	39824.3	147419	163923
3-[2-hydroxy-3-(sulfooxy)phenyl]propanoic acid	108329	99754.5	52055.3	32712.1	109800	97402	334622	170591	239245	113723	163938	117572	171568	67330.7	190788	182334	73711.2	177572	1.56328e+06	1.39372e+06	940897	933272	1.22706e+06	1.19641e+06
3-[3,5-dihydroxy-4-(sulfooxy)phenyl]propanoic acid	246183	246970	163453	105919	138488	221584	302963	193351	571696	201534	193139	272345	236897	110471	371910	381973	126348	393731	269859	234634	256728	258057	1.38446e+06	1.43029e+06
3-[3-[(4-Fluorophenyl)sulfonylamino]-1,2,3,4-tetrahydrocarbazol-9-yl]propanoic acid	1.40162e+06	1.3464e+06	1.35584e+06	1.27394e+06	1.30014e+06	1.31016e+06	1.42647e+06	1.35182e+06	1.31642e+06	1.2475e+06	1.4602e+06	1.37967e+06	1.3634e+06	1.36764e+06	1.4609e+06	1.4208e+06	1.55498e+06	1.31036e+06	1.42282e+06	1.29765e+06	1.40305e+06	1.41806e+06	1.46651e+06	1.47837e+06
3-[4-Methyl-1-(2-methylpropanoyl)-3-oxocyclohexyl]butanoic acid	311801	263005	553906	457538	488179	278634	331237	547239	1.41958e+06	291349	584456	938069	275895	519637	243472	250710	468570	197356	457262	424420	228239	156103	182125	191344
3-[[[2-[(Aminoiminomethyl)amino]-4-thiazolyl]methyl]thio]-N-(aminosulfonyl)propanimidamide	58772.1	39764.7	35728.5	53881.9	30992.4	67321.8	73550.7	91698.9	126376	93411.5	92375.5	86595.9	64401.2	67068.8	86041.9	64116.1	58644.3	102445	247429	259967	229518	201827	210192	261586
3-aminobenzamide	56439	67390.8	41448.4	37082.2	58866.6	49005.3	61236.4	85397.9	62698.2	59552.7	65561.7	58461.6	51724.9	57520.9	75273.1	57525.2	52318	58507.6	178347	168966	164299	151931	190060	159721
3-hexanoyl-NBD Cholesterol	1.82793e+06	2.0769e+06	103866	1.54589e+06	5.85145e+06	970563	32498.4	475418	701763	169151	433412	342001	16139.8	71064.8	385926	361311	61941.9	35760.7	6.79754e+06	6.53445e+06	630159	527956	617041	630952
3Alpha,7Alpha,12Alpha-trihydroxy-5Beta-cholestan-26-oic acid	57402.8	50079	36619.5	39239.4	52937.5	57538.1	63414.6	81452.6	63783.6	63269	76483.8	66628.9	55404.1	35126.2	52616.7	49460.4	42440.8	38381.3	113081	86840.2	84527	77687.8	65698.2	86376.3
3alpha,4,5,7alpha-Tetrahydro-5-hydroxy-1H-isoindole-1,3(2H)-dione	2.29287e+06	2.01763e+06	2.2231e+06	2.09164e+06	2089440	2.29855e+06	2.1219e+06	2.1765e+06	2.19247e+06	1.9894e+06	2.15168e+06	1.95775e+06	1.96398e+06	2.13732e+06	2.0743e+06	2.18457e+06	2.31706e+06	2.15329e+06	2.01616e+06	2.20286e+06	2.15301e+06	2.18323e+06	2.07402e+06	2.04594e+06
3alpha,7alpha,12alpha,25-Tetrahydroxy-5beta-cholestane-24-one	91638.9	78759.3	75857.1	70240.6	91864.1	97158.6	127761	173555	139759	148301	177374	154735	79507.2	40661.5	57611.7	53189.1	50430.7	55268.2	173493	146426	106339	139405	110785	131696
3b-Hydroxy-5-cholenoic acid	376014	388492	240977	358769	473758	425005	306323	449389	341580	382757	387782	382763	627989	558085	348091	333302	546662	403225	237625	196064	269846	304530	319343	308610
3beta-Cyclopentyl-5alpha-androstan-17beta-ol	445155	501166	378229	390156	305137	403740	355381	386141	307399	322639	308009	328763	338627	341924	340750	352436	388649	395871	391613	372202	359138	344930	372273	388778
4(5)-EpDPE methyl ester	8911.57	10121.8	10742.7	7343.51	44295.6	5632.88	74615.5	33431.2	30815.9	92930.5	75932.7	31721.5	26300.8	27995.5	33243.9	26607.6	22854.2	7685.8	7.60551e+06	7.11651e+06	8.71716e+06	9.30572e+06	324218	308293
4,4'-Dihydroxybenzophenone	76612.1	90608.8	90450	90006.7	93336.1	97771.3	107110	90984.2	72154.2	88599.4	83464.1	92318.8	85445.2	87153.6	106663	89344.7	69672.3	104869	72773.4	106350	64158.6	67085	94164.2	94613.5
4,4'-methylenebis(2,6-di-tert-butylphenol)	9777.14	12323.6	8531.39	11541.3	13473.7	11048.4	7698.09	8022.41	7879.1	8740	8603.81	7803.79	10946.7	14185.3	9224.56	7549.68	13400.4	11778.2	5702.5	5732.17	5768.59	7296.72	8355.02	7233.19
4,4-Dimethyl-14alpha-hydroxymethyl-5alpha-cholest-8-en-3beta-ol	1.14584e+07	8.93059e+06	1.32663e+07	8.18519e+06	1.16228e+07	9.28504e+06	1.17801e+07	1.12722e+07	1.02798e+07	1.3447e+07	9.61741e+06	1.30505e+07	9.67801e+06	1.11077e+07	1.38082e+07	12509057	1.53404e+07	1.21347e+07	1.12171e+07	8.93227e+06	5.76787e+06	4.70667e+06	6.96509e+06	8.92506e+06
4,4-Dimethyl-5alpha-cholest-8-en-3beta-ol	2.95291e+06	4.86965e+06	3.93521e+06	1.62145e+06	3.66153e+06	2.6993e+06	2.12314e+06	1.79262e+06	3.27078e+06	3.28219e+06	2.98231e+06	2.56894e+06	2.46376e+06	3.17415e+06	2.17269e+06	2.9496e+06	3.93754e+06	3.93527e+06	1.22394e+06	1.07623e+06	668761	803426	2.07161e+06	1.97125e+06
4,5-Diaminofluorescein(DAF-2)	27331.9	28805.1	21691.9	17166.2	27413.6	26585.9	22198.5	20777.7	27502	34947.6	20689.6	17675.3	23727.3	18505.3	29338	19231.2	27334.1	25730.8	21682.9	28815.7	19052.9	32080.1	14999	23517.8
4,6-Dinitro-O-cresol	9.195e+06	8.38328e+06	8.22286e+06	8.9215e+06	9.31984e+06	9.70022e+06	9.14307e+06	8.71986e+06	7.85718e+06	8.45058e+06	8.39762e+06	9.59957e+06	9.61954e+06	8.56151e+06	9.40187e+06	7.8696e+06	9.07237e+06	8.44077e+06	8.91813e+06	8.37736e+06	7.36761e+06	7.36792e+06	8.72912e+06	8.54547e+06
4,7-dichloro-3-hydroxy-3-[2-(4-methoxyphenyl)-2-oxoethyl]-1H-indol-2-one	377864	433653	410788	376846	540183	402359	432207	448836	456211	493177	486739	460911	384671	364336	450110	443057	389782	420714	692653	678509	685454	699099	685671	708331
4-(Butoxymethyl)-2-methoxyphenol	521925	519132	297608	790782	1.24377e+06	417903	319752	693385	246241	728574	692842	339372	211662	775398	307121	262965	1.01769e+06	446508	1.47284e+06	1.31761e+06	345190	422499	774441	816878
4-(Hydroxyamino)quinoline 1-oxide	8966.8	8582.54	7708.59	8454.6	6900.35	6308.74	15668.6	14731	12554.5	8313.7	10819.2	12391.9	10738	8300.82	11836.8	14451.9	10322.8	14094.6	4621.96	6679.58	8308.66	8707.56	16318.7	11985.7
4-(Methylsulfanyl)butan-2-ol	127966	82900.3	124059	96946.8	122211	121872	85439.5	60795	84507.6	92091.3	78002.9	53413.4	80277.8	50661.3	83391.3	64860.7	60973.9	102409	130968	69882.7	76208.6	64722.1	93074.3	72915.9
4-Acetylaminobenzoic acid	1.38392e+06	1.46123e+06	1.42348e+06	1.01369e+06	2.11322e+06	2.22915e+06	3.01284e+06	3.14491e+06	4.17934e+06	3.60188e+06	3.13851e+06	1.88508e+06	1.1904e+06	3.15237e+06	2.27057e+06	2.26097e+06	3.40566e+06	2.47102e+06	185519	175456	139806	137251	285861	284522
4-Amino-5-hydroxymethyl-2-methylpyrimidine	703634	670297	674262	413040	426758	749476	838518	1.12981e+06	1.03246e+06	946287	817553	720649	1.17543e+06	1.07202e+06	1.12765e+06	1.15479e+06	1.11941e+06	928712	4.09568e+06	3.45379e+06	2.55727e+06	1.97048e+06	1.4477e+06	1.02235e+06
4-Aminoantipyrine	197467	230117	144808	156563	106016	216223	130783	188033	211333	247710	178514	146180	177200	103927	142988	160697	116751	132552	130612	171231	118018	131170	123882	119845
4-Chloro-2-[(furan-2-ylmethyl)ammonio]-5-sulfamoylbenzoate	2.82786e+06	3.36741e+06	2.74397e+06	2.87797e+06	3.97472e+06	2.98872e+06	2.82617e+06	3.48487e+06	3.58421e+06	3.38132e+06	3.39182e+06	3.25514e+06	3.11688e+06	3.03176e+06	2.82486e+06	3.32076e+06	3.04383e+06	3.41405e+06	5.79526e+06	4.55131e+06	3.71401e+06	3.90471e+06	4.74309e+06	4.6575e+06
4-Chloro-2-nitrobenzylalcohol	1.05411e+07	1.05176e+07	1.13612e+07	9.05881e+06	7.29218e+06	8.18446e+06	8.54154e+06	1.10518e+07	8.58118e+06	1.16946e+07	9.59318e+06	1.15503e+07	1.21287e+07	1.41953e+07	1.51066e+07	1.71679e+07	1.51387e+07	1.39995e+07	7.46274e+06	7.19987e+06	6.10115e+06	6.8171e+06	9.12921e+06	9.03502e+06
4-Chloro-4'-hydroxybiphenyl	4.04423e+06	4.15931e+06	3.74595e+06	3.6042e+06	5.03099e+06	4.82037e+06	3.83408e+06	4.5378e+06	4.56365e+06	4.37723e+06	4.39525e+06	4.17649e+06	3.78784e+06	4.54175e+06	3.73891e+06	4.20908e+06	4.24183e+06	3.83096e+06	7.389e+06	5.4978e+06	6.6443e+06	5.90377e+06	6.0982e+06	7.57879e+06
4-Chloro-5-sulfamoylanthranilic acid	35760.2	36308.9	22502.3	20702.1	41416.2	41573.2	35387	33179.2	78896.3	38839.6	29528.1	41252.9	46473.7	26088.3	52706.2	53664.7	34381.3	45162.8	36230	38986.2	53163.2	50909.8	144268	139545
4-Chloro-L-phenylalanine	736673	874981	860916	781022	764547	856231	828271	715600	740499	782491	848836	766099	884371	823340	873756	757365	774787	761399	747015	681939	630931	734195	785061	735045
4-Chloroaniline	46234.8	40320.5	41210.3	35786.9	44594.3	52852	35706.6	45315.9	36474.2	49236.5	48151.7	32023.7	55178.5	45496.4	44089.6	48895.1	34696.2	45345.6	50106.2	36842.8	37352	32391.7	48538.5	53288
4-Fluoro-3-nitrobenzotrifluoride	1.30837e+06	1.20574e+06	1.17169e+06	1.20793e+06	1.1232e+06	1.2735e+06	1.20132e+06	1.32625e+06	1.18103e+06	1.26473e+06	1.34731e+06	1.20005e+06	1.36865e+06	1.31088e+06	1.27392e+06	1.22158e+06	1.34713e+06	1.17524e+06	1.18149e+06	1.18231e+06	1.06337e+06	1.16672e+06	1.17458e+06	1.22269e+06
4-Fluoro-L-phenylalanine	5.83721e+06	5.09106e+06	7.61918e+06	4.75166e+06	4.65012e+06	3.66199e+06	3.98034e+06	5.68375e+06	1.37254e+06	3.16961e+06	8.68896e+06	3.82654e+06	5.83449e+06	3.17883e+06	8.18205e+06	7.3945e+06	9.59656e+06	7.52112e+06	4.59128e+06	5.05647e+06	4.43756e+06	3.93694e+06	4.04301e+06	2.84702e+06
4-Fluorobenzoic acid	1.54471e+06	1.40605e+06	1.36916e+06	1.3369e+06	1.44593e+06	1.51913e+06	1.42274e+06	1.2808e+06	1.38229e+06	1.29816e+06	1.42441e+06	1.34694e+06	1.3834e+06	1.28146e+06	1.47879e+06	1.45612e+06	1.43705e+06	1.26566e+06	1.42705e+06	1.37334e+06	107747	95266.2	1.47852e+06	1.54038e+06
4-Guanidinobutyric Acid	1.62548e+06	1.17863e+06	1.26109e+06	1.53216e+06	1.84863e+06	1.22699e+06	1.94129e+06	2.46558e+06	1.56688e+06	1.16696e+06	2.45769e+06	1.33623e+06	1.35677e+06	1.21602e+06	1.26439e+06	1.00001e+06	1.53155e+06	1.15102e+06	966580	1.03692e+06	1.29564e+06	1.5019e+06	922305	816182
4-Hydroxy Triamterene	83632.9	80416.2	81860.7	96274.6	68139.5	133055	45319.5	82852.5	16904.4	6959	81111.8	16089.9	52925.2	44913.3	30975.3	30096.8	49945.6	48026.2	43669.1	46601.3	19021.2	25357.1	66757.7	64863.9
4-Hydroxy-2-methylquinoline	404299	447351	433146	383923	389791	434207	405388	369375	360976	412101	373526	406349	384300	384735	424045	382069	411854	377929	313583	267258	192066	183563	385389	359635
4-Hydroxy-3-methoxybenzaldehyde	46875.2	40447.8	45232.5	36507.3	38371.3	34466.7	47367.4	47098.8	60627	33386.3	46826.7	29814.5	43074	25049.2	35119	38102.5	24809.2	25670.7	36163.8	36817	41831.4	43703.3	43421.2	46985.5
4-Hydroxy-3-methoxyphenyl glycol	5794.3	7619.49	6977.9	8503.88	14356	10077	10169.6	14361.2	15729.5	10102.1	10130	9510.58	7032.82	9959.26	8884.31	9875.28	9253.1	9255.24	15906.7	12251.6	16952.8	17777.2	18046.3	16202.5
4-Hydroxy-3-methoxyphenylacetic acid	11133.7	10133.7	7067.98	5535.58	9090.18	8352.71	6805.84	9268.16	7381.34	9635.78	10909.3	10697.9	5103.4	21259.9	18851	16785.4	23319.8	8531.92	7483.39	7943.82	10460.1	11026.8	16722	14111.9
4-Hydroxy-3-methylbenzoic acid	103607	121624	98152.2	105211	122126	152143	170775	142250	158694	106304	139063	138462	128725	93839.3	146201	157081	98884.9	108391	400133	435270	620640	652949	578950	576332
4-Hydroxy-L-Glutamic Acid	5253.57	13508	9596.22	11469.3	5878.49	4888.49	22015.1	8852.75	50917.8	29559	36084.8	41323.4	19586.2	28169.9	25020.1	17228.3	22995.3	22671.8	76366.2	80695.1	94029.2	86485.8	90301.1	80277
4-Hydroxybenzaldehyde	280871	248496	150324	216176	234743	336319	561175	1.171e+06	2.3817e+06	783430	1.18683e+06	583319	651955	725653	649226	630469	700336	927672	4.66572e+06	4.88239e+06	1.88159e+06	1.76362e+06	5.3597e+06	4.9806e+06
4-Hydroxybenzeneacetonitrile	309648	271150	111591	306370	299644	528620	139300	119189	356553	169796	125258	224808	499196	146404	250860	294049	161148	260987	326235	275875	713605	834891	862662	764536
4-Hydroxybenzoic Acid	296425	354257	261624	235414	450227	359616	486733	458132	464337	437728	513377	396814	335510	319687	291970	321788	340918	307020	1.22925e+06	1.23085e+06	930871	897974	1.3285e+06	1.27038e+06
4-Hydroxybenzyl alcohol	12729.2	12561.4	6486.73	8189.17	5193	7656.58	29277.8	31513.3	43225	30854.2	33706.4	43301.1	41410.6	22505.9	34924.6	40563.7	27142.3	50833.2	75285.9	108244	47258	42140.4	158169	179380
4-Hydroxycoumarin	76508.8	140029	98229.8	95582.3	64376.9	111618	116606	99630.2	144103	125329	139462	150075	167925	102082	161230	112631	109210	126549	41776.2	80425.4	126306	90307.6	42646.2	58049.4
4-Hydroxydebrisoquine	66090.4	55510.6	67768.7	90125.6	194941	107360	78212.9	146894	109291	156169	154647	215808	143583	113105	178541	165398	102034	106185	84984.7	107348	148594	152242	410973	418094
4-Hydroxyestrone	65783.6	52276.7	48826.3	60114	50262.2	53397.5	62544.3	66678.2	64022	65182.7	69994.2	75876.2	66124.1	71993.3	59975.8	69264	68799.3	70419.1	75401	66434.1	68566.9	62936	68917.4	63262.1
4-Hydroxyhippurate	25082	28900.8	14092	11443.7	26164.9	26524.4	20850.2	22073.1	26793.5	17993.4	23796.9	16437	18892.6	23750.6	24747	25301.7	20728.7	18490.2	27427.8	22144.2	9797.41	14756.5	73409.3	71274
4-Hydroxyquinoline	740089	782226	669194	603531	569690	585346	934918	871949	835498	747243	867727	780456	804929	619616	772277	804639	589600	878919	415954	466704	678802	624356	956928	1.01201e+06
4-Maleylacetoacetic acid	295228	293002	199306	196158	478081	289854	395549	587075	778208	400015	539373	467866	242846	236878	307480	283167	243692	270922	861183	850597	546666	526710	2.4152e+06	2.32594e+06
4-Methoxy-6-(beta-D-glucopyranosyloxy)benzofuran-5-propionic acid	107747	104006	120726	106150	96500.8	110639	100484	113664	96726.4	110306	133398	116423	96864.6	93464.6	84478.7	86922.8	110491	103154	128158	106423	102749	123892	109925	117147
4-Methyl-2-oxovaleric acid	34400.5	35016.8	22807.2	29599.3	36307.6	38836.9	64473.5	72429.6	57486	42442.2	74295.6	56969.5	31529.5	32321.8	40632.8	45025.9	28135.4	43383.3	269097	267002	103776	99049.4	87815.1	82260.1
4-Methylene-L-glutamine	681940	987565	780004	564374	919736	1.27604e+06	1.07469e+06	1.03367e+06	918138	221457	623557	980134	1.0503e+06	876284	974283	985396	807809	997097	1.64132e+06	656546	503789	1.30566e+06	1.30294e+06	876998
4-Methylhippuric Acid	11097.3	13635.6	12905.9	13143.7	14349.3	12492.6	12044.4	11195	11556.2	12489.7	15511.3	8809.95	8176.15	7031.99	7967.98	8535.72	6409.32	12092	20151.7	13575.2	25784.7	30051.3	16692.4	16053.9
4-Methylumbelliferyl glucuronide	402814	391365	401992	426911	452644	517201	479484	492115	441277	459067	455693	439383	473172	454460	582504	569502	486974	514554	190512	211830	57309.1	52782.2	565815	544531
4-Oxo-2-nonenal	621344	103504	289459	382488	264089	825974	106086	94634.6	218504	134271	123608	105377	182890	1.05934e+06	151623	201794	101894	149747	192632	195536	214450	403612	138382	219060
4-Pyridoxic Acid	682246	729851	451782	573704	1.36207e+06	1.05775e+06	7.80426e+06	9.23196e+06	2.52605e+07	9.76395e+06	8.75005e+06	1.45357e+07	8.06378e+06	5.46818e+06	2.25929e+07	2.17352e+07	5.17145e+06	7.81891e+06	6.62256e+06	6.83365e+06	8.82578e+06	8.88158e+06	2.73868e+07	2.73985e+07
4-Tert-Amylphenol	1.05912e+07	1.10518e+07	1.08631e+07	8.91412e+06	1.10743e+07	8.93569e+06	8.31227e+06	8.38985e+06	1.0102e+07	9.64636e+06	8.81642e+06	1.05427e+07	9.58009e+06	8.86133e+06	8.65752e+06	9.71263e+06	1.00452e+07	9.4472e+06	1.02027e+07	1.04315e+07	9.03114e+06	9.87311e+06	1.01164e+07	1.06613e+07
4-[[4-(4-Chlorophenyl)-2-thiazolyl]amino]phenol	1.15211e+07	1.10834e+07	1.01504e+07	9.44302e+06	1.95009e+07	1.35319e+07	1.12109e+07	1.17395e+07	1.28362e+07	1.32523e+07	1.29586e+07	1.1469e+07	9.96445e+06	1.05208e+07	1.12745e+07	1.05585e+07	1.07752e+07	1.03007e+07	2.10984e+07	2.32244e+07	2.666e+07	2.11225e+07	2.1379e+07	2.20526e+07
4-oxo-1H-1,10-phenanthroline-3-carboxylic acid	96352.7	109442	82546.2	68481.7	326909	131564	268617	340739	556289	993027	359308	1.26946e+06	403613	1.33199e+06	1.08322e+06	1.01687e+06	1.36158e+06	1.12823e+06	6.37156e+06	6.47044e+06	5.25808e+06	5.046e+06	9.7621e+06	9.76868e+06
4-tert-Octylphenol	44753.9	40154	47734.3	39158	39887.1	66392.2	53158.2	57662	46437.7	44240.4	46760.3	43627.2	63682.2	49715.6	44111.6	67151.2	60124.5	45640.8	56500.6	42278.7	48614	41094.2	42038.5	43706.6
4-tert-butylbenzoic acid	525214	538775	521398	380913	427915	364742	373290	475219	441999	444303	424999	347240	337515	375363	542199	527691	326449	495795	356607	495309	357059	380336	364147	294067
4-toluenesulfonic acid	748317	754199	611110	514707	587517	1.05095e+06	518578	840770	549068	584143	818188	453667	615478	434453	590824	551147	457585	371098	489784	489659	407414	410372	522485	538612
5'-Adenylyl sulfate(APS)	174523	201034	76172.9	203730	363994	889568	81232.5	263996	626959	231780	244733	416300	92930.3	134833	329739	455957	131985	91023.4	136667	187886	76292.1	77523.6	93028.9	62485.4
5'-Deoxy-5'-(Methylthio) Adenosine	292380	236568	269440	223046	174513	178858	69580.3	89221.2	74431.8	88110.4	96871.7	190833	164019	133799	192445	200915	127887	209973	114976	102460	149566	176129	97388.4	128162
5'-Deoxyadenosine	21655.2	30201.6	8504.31	21690.4	22128.6	16701	12923.5	18131.5	24454.8	9146.41	18918	14233.1	8808.96	6078.68	14899.3	17854.6	17043.1	15602.9	60056.5	78932	56441	61526	29656.5	27976.6
5,12,14-trihydroxy-9-oxo-8,17-dioxatetracyclo[8.7.0.0(2),.0(1)(1),(1)]heptadeca-1(10),2(7),3,5,11(16),12,14-heptaen-13-yl acetate	1.68488e+06	470075	490825	1.65064e+06	1.42338e+06	1.84121e+06	1.59833e+06	1.52175e+06	2.05622e+06	1.73213e+06	2.32337e+06	4.86733e+06	4.43084e+06	4.61112e+06	1.52308e+06	1.73473e+06	4.51576e+06	1.80214e+06	3.67239e+06	2.18776e+06	2.1348e+06	810436	1.97875e+06	1.75823e+06
5,6-DiHETrE	14520.7	18027.4	19866.5	10766.7	11373.4	17182.7	46689.8	60933.5	48275.9	40525.2	59156.1	42786.8	20310.9	22930.3	16803.9	16575.7	24594.1	21543.2	110062	89158.5	77662.7	80627	62190.8	48826.3
5,6-Dimethylbenzimidazole	296605	274655	281687	239196	265130	225688	434024	421533	356001	332031	367222	398696	368565	252495	378007	382504	259557	398275	251334	207703	324437	275885	391971	405339
5,6-dehydroarachidonic acid	3.01439e+06	2.93529e+06	2.64944e+06	3.69455e+06	2.50255e+06	3.58549e+06	2.08978e+06	2.3331e+06	2.37549e+06	2.15629e+06	2.37617e+06	2.26761e+06	2.66908e+06	2.51561e+06	2.49088e+06	2.30559e+06	2.51119e+06	2.56666e+06	2.97843e+06	2.58093e+06	3.3353e+06	3.25815e+06	2.08079e+06	2.07088e+06
5,8,11-Eicosatrienoic acid	483362	527673	433595	544444	602033	596967	344505	414815	434673	545466	438191	544934	612997	741444	623273	593880	710766	586061	381970	355275	266787	287079	287705	333649
5-(3,4-Diacetoxybut-1-ynyl)-2,2'-bithiophene	3.15006e+06	2.87047e+06	3.16002e+06	3.1299e+06	3.21276e+06	3.00098e+06	4.06637e+06	4.49543e+06	3.27622e+06	2.97694e+06	4.27193e+06	3.00676e+06	3.82268e+06	3.09342e+06	3.06461e+06	3.14078e+06	3.23404e+06	3.38853e+06	4.052e+06	4.58292e+06	4.47936e+06	4.83675e+06	3.781e+06	3.92936e+06
5-({5-[(1-hydroxy-2-methylbut-3-en-2-yl)oxy]-2,2-dimethyl-7-(2-methylbut-3-en-2-yl)-8-oxo-2H,8H-pyrano[3,2-g]chromen-10-yl}oxy)-8,8-dimethyl-3,10-bis(2-methylbut-3-en-2-yl)-2H,8H-pyrano[3,2-g]chromen-2-one	7544.89	9193.62	10660.6	8623.6	11955.7	13458.4	14356.1	12469.6	9857.2	11609.2	8861.22	12625	12705.7	14847.1	14947.4	13709.9	12288.3	11755.5	13768.1	10766.2	10821.9	11448.1	13972.1	13892.9
5-Acetylamino-6-amino-3-methyluracil	307703	354840	363602	281601	327811	277226	346642	317015	275897	283265	201418	308209	289343	249256	244351	280559	248608	243668	275347	340664	266912	263358	346089	314731
5-Aminoimidazole ribonucleotide	1.28868e+07	1.54143e+07	1.24599e+07	1.46585e+07	1.77911e+07	1.48105e+07	1.06556e+07	1.22322e+07	1.37696e+07	1.1902e+07	9.21651e+06	1.38001e+07	1.15652e+07	1.15423e+07	1.37934e+07	1.72532e+07	1.34837e+07	1.71033e+07	1.09714e+07	9.54864e+06	4.94482e+06	5.05814e+06	1.4474e+07	1.2244e+07
5-Aminosalicylic Acid	54222.8	4809.67	18038	22685.8	16800.7	52462.9	81771.6	37438.8	34499.7	25982.3	14021.1	15415.3	29949.9	22505.6	4450.03	10520.7	13884.3	18134.7	674327	531180	156139	141677	11319.3	21464.8
5-Aminovaleric Acid	47628.7	16748.2	12725.8	12068.1	27996.9	20387.5	13068	9356.24	16024.5	8739.49	22032	7592.68	9	9	9	9	9	9	15083.4	19835.6	30474.9	31971.5	15000	41945.2
5-Bromopyrimidine	296208	259726	250429	290654	298703	269928	270084	316300	306719	323619	309588	282138	274471	307210	351353	290270	311396	327597	258965	250853	228961	191052	264106	270850
5-Carboxyvanillic Acid	69825.7	75191	75208.7	82837.1	87044.3	66807.5	70099.6	61966.4	60132.8	59757.4	65634.2	60443.2	58459.1	66868.9	57691.3	55814.2	56660.7	56280.3	55003.2	55554.3	46328.3	51151.2	56422.8	47342.5
5-F2t-IsoP	7950.55	6833.59	1602.14	2586.25	42119	19317.6	5895.15	71722	55757.6	52675.1	64086.5	69827.4	10099.2	38505.4	37113.7	39788.8	39803.5	12198.2	598718	580852	162211	161526	193322	159807
5-Fluorouridine	5.3663e+06	6.36623e+06	6.05331e+06	4.81394e+06	5.12641e+06	5.77046e+06	5.68399e+06	6.18665e+06	3.33162e+06	4.85553e+06	7.95382e+06	5.7583e+06	9.69978e+06	5.14059e+06	6.18288e+06	6.93556e+06	6.80353e+06	8.12285e+06	5.33408e+06	5.16713e+06	4.53024e+06	4.86003e+06	3.53243e+06	6.3137e+06
5-Formyl-2-hydroxyhepta-2,4-dienedioic acid	7.41927e+06	6.95366e+06	7.35142e+06	7.26382e+06	7.30075e+06	7.04313e+06	7.10481e+06	7.22517e+06	7.29864e+06	7.17005e+06	7.00065e+06	7.06201e+06	7.14821e+06	6.99586e+06	6.91671e+06	6.9907e+06	7.16238e+06	6.84845e+06	6.59422e+06	6.78373e+06	6.82644e+06	6.61588e+06	6.68262e+06	6.77165e+06
5-HETrE	38846.5	36697.7	13589.7	38376.5	61423.3	17595.7	6723.5	18282.6	24603.8	16019.4	21276	17489.3	10580.8	13319.8	25433.2	18405.1	18048	15073	81530.7	65707.4	18230	15389.8	29172.4	23225.7
5-Heptenoic acid, 7-((1R,2R,3R,5S)-3,5-dihydroxy-2-((3R)-3-hydroxy-5-phenylpentyl)cyclopentyl)-, 4-(3-thioxo-3H-1,2-dithiol-5-yl)phenyl ester, (5Z)-	74860.5	59297	81212.1	64283	68203.5	50628.4	78537.8	84396.2	83583.6	63933.3	49953	85950	101621	50902.1	64338.7	73344.5	61228	47066.8	62146.3	50173.5	59582.2	46252.9	73659.7	65624.6
5-Hydroxy-2'-deoxyuridine	643671	695770	843740	749876	628741	765162	792213	747594	553141	594339	674274	638311	971384	763246	585182	726567	805174	635453	749807	773102	602780	781081	596611	735887
5-Hydroxy-2-methyl-1H-indole-3-carboxylic acid	381517	394458	403109	408599	410143	473819	446848	445967	426531	387813	426103	390324	425532	341450	388648	426563	400566	375638	405928	384344	396432	372202	448697	445856
5-Hydroxy-L-Tryptophan	36445.9	53636	49979.5	44221.8	47441.3	64196.8	77741.9	66190.9	48452.6	10606.1	65748.2	105732	40177.5	14767.2	60619.4	70540.6	20917.9	58075.7	78591.5	38047.7	43211.8	115257	81761	63870.3
5-Hydroxyemedastine	625.998	1760.02	1312.66	667.169	2949	1826.63	15030.5	6809.34	16760.4	9014.64	13903.5	15467.1	10447.3	18006.5	26666.3	26210.1	19853.2	27659.8	4570.34	5620.58	87762.1	90698.4	59168.8	47662.8
5-Hydroxyhexanoic Acid	1.74292e+06	1.72644e+06	1.44952e+06	1.45641e+06	1.36485e+06	1.83636e+06	1.87057e+06	2.3699e+06	2.69258e+06	1.7332e+06	2.37552e+06	2.62976e+06	1.7673e+06	1.21e+06	1.73341e+06	1.67874e+06	1.33924e+06	1.63772e+06	8.85445e+06	8.77687e+06	7.11664e+06	7.07735e+06	5.24101e+06	5.00542e+06
5-Hydroxyindole	59500.9	58120.6	25172.2	67930.4	82111.9	87217.4	47407.6	21734.5	102982	56181.8	27193.1	29226.1	121403	36298.6	65391.2	43111.5	47707.4	52406.2	51254.9	51769.7	162455	195754	192745	192717
5-Hydroxyindole-3-Acetic Acid	139335	190913	90759.4	126414	352246	255205	154944	229500	279724	210779	252787	279973	145931	114387	241724	230449	107998	107448	1.0291e+06	907706	513661	541851	399924	365326
5-Hydroxypyridine-2(1H)-one	127126	134111	68388.6	103038	56853.3	117935	52393.5	74187	80318	70496.8	37835.8	65418.8	76574.7	60409.7	90043.5	64217.7	68562.4	101180	487224	439575	477537	279582	495378	528940
5-Hydroxytryptophan	805715	803830	709088	645259	680612	656244	1.22646e+06	1.08272e+06	1.11939e+06	1.01541e+06	1.12334e+06	1.08345e+06	1.01791e+06	746136	1.02964e+06	1.01457e+06	744586	1.20861e+06	487660	454629	769333	746638	1.05766e+06	1.14923e+06
5-Iodo-2'-deoxycytidine	1.58842e+06	1.38689e+06	1.18783e+06	1.65987e+06	2.10546e+06	1.8337e+06	1.47187e+06	1.13511e+06	1.39396e+06	1.22443e+06	1.02734e+06	1.29955e+06	1.48429e+06	955296	951981	1.22204e+06	1.26219e+06	1.09412e+06	1.21426e+06	1.37906e+06	957610	694860	1.34786e+06	1.23191e+06
5-Methoxytryptamine	187927	269557	175229	202797	281377	436086	187644	308438	439782	161547	336182	603046	162590	145313	436991	460464	139914	297820	521038	587876	356172	240554	408667	331688
5-Methoxytryptophan	7242.17	5506.05	7742.56	8638.4	8854.92	13081.1	18173.1	32497	9874.18	22098.8	31076.4	20744	30125.5	22699	25439.2	20488.8	22151.8	20986.1	33155.6	32323.8	62387.4	62915.5	19258.3	17871.4
5-Methyl-2'-deoxycytidine	142618	69412.3	32517.4	53039.1	52390.8	78158.3	36701.4	48904.4	42686.2	50417.7	68216.8	56145.1	78030.1	29543.9	79128.4	56728.3	43865.5	67986.3	26421.8	16417	32224.2	16831.5	22971.5	36775.4
5-Methylcytosine	160110	202900	171916	149468	271554	128737	139635	181414	257145	182651	203395	181407	124373	143317	251884	216032	146286	174717	594361	486577	598944	572259	361775	361932
5-Methyluridine	15945.8	17179.1	16037.2	14141	19085.3	13156.9	21690.1	21498.2	27409.3	16286.5	20708.8	18177.8	14818.1	12513.5	15121.5	18270	14193.9	16154.1	44362.8	41875.4	38872.2	40862.5	49786.4	46381
5-O-(1-carboxyvinyl)-3-phosphate	453429	385365	246762	75305.8	466501	954183	195106	637645	569572	278840	623456	609391	216903	282881	742068	703570	120887	399276	1.89164e+06	1.33931e+06	1.80491e+06	1.97412e+06	627070	612836
5-O-Methylembelin	5.97855e+06	5.74742e+06	3.1553e+06	5.69866e+06	1.24164e+07	5.75327e+06	3.57645e+06	8.26541e+06	1.88142e+06	1.25413e+07	7.42176e+06	3.80737e+06	3.77706e+06	14864079	2.87129e+06	3.06173e+06	13525094	3.70281e+06	2.40268e+07	2.81964e+07	5.954e+06	5.96477e+06	5.2083e+06	5.5857e+06
5-Oxoavermectin''1a'' aglycone	2.65273e+06	2.28396e+06	2.34671e+06	2.53406e+06	2.24888e+06	2.39329e+06	2.88098e+06	2.69169e+06	2.98744e+06	2.34089e+06	2.79679e+06	2.57626e+06	2.68836e+06	2.62835e+06	2.58724e+06	2.93102e+06	2.90605e+06	2.67511e+06	2.01765e+06	1.84486e+06	2.29763e+06	2.21331e+06	2.73937e+06	2.6616e+06
5-Pentyltetrahydro-2-oxo-3-furancarboxylic acid	4.5584e+06	4.8144e+06	1.61478e+06	4.14277e+06	5.82377e+06	5.03338e+06	2.23262e+06	2.46644e+06	2.66126e+06	2.48729e+06	2.3731e+06	2.57627e+06	3.74289e+06	3.08545e+06	4.29401e+06	3.82013e+06	3.17916e+06	2.95794e+06	1.8155e+06	1.77719e+06	2.02877e+07	2.02185e+07	1.20088e+06	1.26677e+06
5-Phenylpent-4-enyl-1-hydroperoxide	80855.3	134655	93258.8	161033	173797	170166	162149	121746	119243	229962	135331	115434	166793	87690.2	112301	109583	189425	127965	120007	160429	155959	100072	113009	136731
5-Phenylvaleric Acid	231196	155438	336928	333482	486904	234132	50315.5	103378	463592	68803.1	98701.1	238242	53285.1	178810	87484.8	105128	161039	185532	37885.9	36471.1	3576.43	1908.77	51040.2	64308.2
5-cis-15(R)-Iloprost	7.41811e+06	7.57245e+06	6.18725e+06	9.12237e+06	1.26829e+07	1.02722e+07	7.32386e+06	9.59277e+06	7.51437e+06	1.12389e+07	7.81286e+06	6.99542e+06	7.67636e+06	1.12865e+07	7.75542e+06	7.81228e+06	1.18581e+07	9.38226e+06	1.08685e+07	1.1941e+07	8.46236e+06	8.85221e+06	8.33901e+06	7.14834e+06
5-hydroxy-8,8-dimethyl-4-phenyl-2H,8H-pyrano[2,3-f]chromen-2-one	1.00157e+06	1.21382e+06	1.03614e+06	650556	492183	1.57998e+06	1.24239e+06	651183	479768	432040	623917	480530	492587	1.0925e+06	408888	474507	1.19163e+06	337077	452966	459597	634711	548153	539167	612073
5-hydroxyindole acetaldehyde	87745.8	138791	75556.1	76632.6	92407	56130.3	134098	89124.4	104114	102603	82539.6	97631.7	143582	57988.2	119384	117485	57629.6	131995	206599	239889	88472.4	122724	134449	138700
5-hydroxyindole-2-carboxylic acid	14927	14911.1	8339.83	7152.92	25589.9	8997.75	10313.3	15410.3	15813.6	13919.5	21625.6	14513.1	13412.8	12866.6	20540.9	21164.5	13820.5	17050.3	136242	138932	124315	124631	41698.1	40752.8
5-nitrobenzimidazole	85020.3	79169.8	86094.1	56344.2	64418.1	56079.6	182691	163852	187649	152195	160858	147605	93064.1	74657.7	109489	89567.2	75177.3	109495	270449	270614	225445	211280	550713	561537
5-trans-17-phenyl trinor Prostaglandin F2 ethyl amide	1.27343e+06	1.31142e+06	945874	1.7811e+06	1.97281e+06	741989	573771	647393	454917	774631	661937	274403	711621	523581	929352	959945	573888	479482	1.36739e+06	1.29836e+06	1.00108e+06	1.05416e+06	2.65465e+06	2.75905e+06
5alpha-Ethoxy-6beta-hydroxy-5,6-dihydrophysalin B	53152.8	44122.9	61227.3	89035	29277.5	31653.9	682537	486545	302969	350750	900376	199386	31948.2	26679.1	77287.2	51995.8	24477.2	37823.6	1.30495e+06	1.05279e+06	1.66194e+06	1.83154e+06	320093	337378
5beta-Cholestane-3alpha,7alpha,12alpha,23,25-pentol	16314.6	30611.4	36708.9	39488.6	21496.7	32747.3	264234	223702	150800	199487	250938	130577	101416	381731	165622	177534	359384	174915	27263.9	40867	48398	53908.4	13314.7	31345.8
5beta-Dihydrocorticosterone	93051.4	84959.1	78934.7	54127.5	101802	101873	167501	144637	154089	151718	158841	79457.9	69305.3	74543.4	49156.1	51864.4	61629.4	41797.6	101404	82461.4	239356	212202	85738.4	95774.1
5α-Pregnane-3,20-dione	15460.2	18156.2	16678.7	25253.9	15518.3	10365.7	9312.22	9326.1	18873.7	13866	15616.5	15182.1	8118.33	19842.5	11899.4	15467.2	4422.42	12219.9	16556.6	2913.13	8031.98	10115.6	8837.68	6724.67
6'-Sialyllactose	14070.3	9728.32	9243.96	4953.46	15508.9	5075.53	10319.9	12503.4	15873.2	15575	11947.6	15421.2	14209.4	12583.6	9300.32	19378	8020.54	3669.05	15999.1	23786.3	15494.1	15898.5	9437.45	7895.22
6,6'-(1,2-phenylene)bis(1,3,5-triazine-2,4-diamine)	134081	123880	91267	188000	266302	220558	96458.6	270864	196005	310401	181660	157751	182285	251621	261222	201082	209900	187163	322463	249681	180537	168402	120730	120518
6,7,4'-Trihydroxyisoflavone	55360.8	50176.7	64833.4	32527	47543.7	48929.4	131735	103437	117919	144032	97569.6	146510	94716.7	51861.8	112460	98158.5	75091.2	98266	268155	253976	257528	253521	280446	275606
6,8a-Seco-6,8a-deoxy-5-oxoavermectin''1a'' aglycone	51580.8	40966	36680.2	57443.7	98079	38560.1	301347	251807	217498	1.27972e+06	251664	972962	433950	379210	142740	98022.9	435810	500437	10913.3	7748.13	6730.02	12761.3	6506.47	10637.1
6,8a-Seco-6,8a-deoxy-5-oxoavermectin''1b'' aglycone	29488.1	46089.6	48087.6	22370.6	65265.2	30272.6	447943	215855	132410	429066	214497	361499	103271	40530.3	58200.6	109982	48175.8	106811	9	9	9	9	9	9
6-Aminocaproic Acid	1.93484e+06	1.90549e+06	1.36716e+06	1.80426e+06	1.97568e+06	1.94316e+06	1.87523e+06	2.15436e+06	2.15686e+06	1.61032e+06	1.83603e+06	1.90192e+06	1.92938e+06	1.48414e+06	2.15026e+06	2.37203e+06	1.57897e+06	2.00861e+06	3.43899e+06	3.32142e+06	2.6351e+06	2.36373e+06	2.67825e+06	2.76407e+06
6-Benzylthioguanine	362112	341329	362054	366410	353162	369426	359579	369693	348907	354074	358900	363504	368475	332661	354612	364669	347452	322045	319423	331691	309744	287877	347661	341114
6-Butyltetrahydro-2H-pyran-2-one	295898	213856	240690	382926	173300	341490	212453	246198	166447	316029	228439	218664	312222	379554	293455	229350	229085	298987	180226	364671	223408	335029	264850	364734
6-Chloro-5-methyl-1-((2-(2-methylpyrid-3-yloxy)pyrid-5-yl)carbamoyl)indoline	937996	1.00767e+06	699803	746908	685216	779255	1.14933e+06	1.04674e+06	1.10851e+06	787162	877351	790586	678933	409354	597165	570135	382542	718783	126416	142026	198859	201007	689907	678887
6-Chloro-7-{[2-(morpholin-4-yl)ethyl]amino}quinoline-5,8-dione	1.24851e+06	1.20441e+06	1.3075e+06	1.23226e+06	1.27737e+06	1.19981e+06	1.32956e+06	1.39201e+06	1.38898e+06	1.25304e+06	1.31561e+06	1.36347e+06	1.38177e+06	1.41253e+06	1.29245e+06	1.40124e+06	1.37959e+06	1.25829e+06	1.31238e+06	1.35774e+06	1.37043e+06	1.25228e+06	1.08647e+06	1.27614e+06
6-Dimethylaminopurine	2.20651e+06	2.24135e+06	2.14619e+06	2.19235e+06	2.1284e+06	2.21608e+06	1.93156e+06	2.08788e+06	2.02646e+06	2.03067e+06	2.1525e+06	2.00275e+06	2.18556e+06	2.18776e+06	2.10021e+06	2.0933e+06	2.15658e+06	2.05303e+06	2.24379e+06	2.1814e+06	2.01658e+06	2.03493e+06	2.11772e+06	2.05428e+06
6-Methoxy-2-naphthoic acid	1.6026e+08	1.6461e+08	1.67439e+08	1.59814e+08	156188058	1.628e+08	1.62882e+08	1.58161e+08	1.61348e+08	164505349	1.61489e+08	1.65936e+08	1.68655e+08	1.63545e+08	1.63314e+08	1.67944e+08	1.61431e+08	1.62236e+08	1.47592e+08	1.46982e+08	1.34044e+08	1.34696e+08	1.52681e+08	1.56083e+08
6-Methoxyquinoline	3.35388e+06	1.1402e+06	246064	3.48496e+06	2.97594e+06	1.03948e+07	66998.8	3.54613e+06	4.96334e+06	106624	3.99186e+06	1.18886e+07	70541.9	12088.3	8.58104e+06	6.56622e+06	45173	1.80181e+06	1.23535e+07	8.40638e+06	3.67066e+06	3.87994e+06	2.74331e+06	4.26324e+06
6-Methylcoumarin	1.94581e+06	1.93537e+06	1.53255e+06	1.80554e+06	2.03061e+06	2.0896e+06	1.67111e+06	1.92378e+06	1.59006e+06	1.69836e+06	1.65143e+06	1.40449e+06	1.43789e+06	1.79959e+06	1.47138e+06	1.58725e+06	1.81719e+06	1.52712e+06	1.24989e+06	1.13095e+06	1.08644e+06	1.19286e+06	1.91946e+06	1.78888e+06
6-O-methylguanine	551727	308670	487944	9	9	626535	488084	511089	434297	366631	463766	561327	453063	463242	386717	400288	499404	381185	980771	866239	893913	807050	1.01041e+06	1.09875e+06
6-[5-(2-{[2-(3,4-dimethoxyphenyl)ethyl]-C-hydroxycarbonimidoyl}eth-1-en-1-yl)-2-methoxyphenoxy]-3,4,5-trihydroxyoxane-2-carboxylic acid	14290.5	43543.1	51712.8	54940.9	44987.5	41178.4	68260.3	40946.5	56122.4	42297.7	35429.2	36474.9	51085.2	41757	42599	58544.7	54618.6	49484.4	45071.1	34919.5	46618.4	34099.7	50308.7	48826.4
6-aminonicotinamide	268515	193933	159717	160779	221394	148073	214828	223426	353750	166832	170020	236680	205917	143570	225644	222028	174068	176643	178414	156360	208486	229387	332504	285084
6-hydroxy-3-succinylpyridine	25082	28900.8	14092	11443.7	26164.9	26524.4	20850.2	22073.1	26793.5	17993.4	23796.9	16437	18892.6	23750.6	24747	25301.7	20728.7	18490.2	27427.8	22144.2	9797.41	14756.5	73409.3	71274
6-{[3-(3,4-dimethoxyphenyl)-7-methoxy-8-methyl-4-oxo-4H-chromen-5-yl]oxy}-3,4,5-trihydroxyoxane-2-carboxylic acid	94883.7	97892.8	91848.2	75667	83967.8	95254.8	111695	95046	76236.3	93069.2	73411.9	81810	91322	84241.6	84017.2	87104.1	94933.3	102420	71508	64876	23626.7	24122.1	108248	90122.6
6beta-Naltrexol	31204.6	55961.5	35540.5	49295.4	56438.5	86302.3	62036.3	97370.4	42437	29530.9	82270	46277.5	35795.5	32179.1	12539.5	23393.7	36999.8	9535.34	265295	256245	212677	207064	74769.3	74215.6
6β-hydroxytestosterone	24060.5	28074.5	22261.7	23525.2	25732.9	34628.4	22951.1	33801.4	29687.8	27325.1	35226.5	21451.9	35121.6	17697	25881.3	22740.7	21543.9	21712.4	23014.1	26384.7	28575.3	20409.1	31627.4	36898.4
7(1)-Hydroxychlorophyllide a	752849	850801	598666	700333	460936	511441	262670	298391	257951	253682	347177	338904	278819	244555	279718	264173	259554	259117	426992	357431	409300	543892	399842	261108
7,3',4'-Trihydroxyflavone	39234.7	38637.7	51054.2	24466.6	23354.2	49474.3	96793	95519.1	109877	118090	61712	121740	140408	45384	69376.5	76899.3	24734.7	118289	355263	332847	104635	104735	419284	420831
7,8-dihydro-L-Biopterin	179578	170258	135553	141799	148227	198175	112680	102063	136070	104107	136669	128976	105536	135606	133776	149605	101223	171654	126774	68558.6	112283	122683	169064	193927
7-(2-(2-(Dimethylamino)ethoxy)ethoxy)-6-methoxy-2-(4-methyl-1,4-diazepan-1-yl)-N-(1-methylpiperidin-4-yl)quinazolin-4-amine	25275.3	8402.99	6148.81	9579.42	3674.01	8282.76	646505	487572	343675	81559.5	228856	148057	23497.5	11249.9	44268.3	15954.3	21304.6	16056.8	1.52957e+06	1.7946e+06	3.40603e+06	3.21878e+06	376553	507697
7-(9Z-hexadecenoyloxy)-hexadecanoic acid	1.84632e+06	2.63747e+06	1.12559e+06	2.82139e+06	4.52204e+06	2.45697e+06	2.25376e+06	2.80405e+06	964263	4.00261e+06	1.64086e+06	2.18917e+06	2.3563e+06	6.19786e+06	3.99339e+06	2.56663e+06	5.66355e+06	3.12993e+06	3.74208e+06	5.14349e+06	2.03406e+06	3.33532e+06	2.47314e+06	1.91498e+06
7-Hydroxywarfarin	8.43247e+06	9.29674e+06	8.42272e+06	8.2625e+06	7.96221e+06	9.41233e+06	8.28704e+06	8.30813e+06	8.70491e+06	8.68833e+06	8.61713e+06	8.85706e+06	8.92951e+06	8.26656e+06	8.29062e+06	7.74925e+06	9.0923e+06	8.82638e+06	6.57069e+06	6.74049e+06	4.83294e+06	5.02436e+06	9.14982e+06	9.47921e+06
7-Keto-dehydroepiandrosterone	155687	191217	169063	139339	122042	141148	201484	172712	216037	170039	183724	167395	223612	143273	250245	248631	137468	200291	187963	201239	196569	207185	96748.3	87446.5
7-Methylguanosine	683307	703994	606527	826292	560445	774338	440398	632172	512482	491331	550402	613235	551931	642891	456078	525229	612583	485622	1.10659e+06	1.10454e+06	1.20604e+06	1.51041e+06	958032	912364
7-Methylpyrido(3,4-c)psoralen	293105	313892	329676	239208	274176	326879	299851	316833	231028	264610	290929	269919	330661	317431	351522	304832	373490	283018	290524	219270	165986	205310	293200	303866
7-Methyluric Acid	11232.1	12323.5	10252.8	12307.2	55732.5	16177.3	20326.1	23146.5	15871.7	20390.5	24155.3	16706.5	18731.9	19173.6	19190.6	17545	19898	17641.2	61100.9	61487.6	46790.6	50366.6	111377	111132
7-[3-(Dimethylamino)propoxy]-6-Methoxy-2-(4-Methyl-1,4-Diazepan-1-Yl)-N-(1-Methylpiperidin-4-Yl)quinazolin-4-Amine	1.46614e+07	1.62143e+07	2.34001e+07	20704161	1.83339e+07	1.53277e+07	1.14079e+07	1.23723e+07	1.39066e+07	1.47367e+07	1.29748e+07	1.55057e+07	1.64278e+07	2.64595e+07	2.30269e+07	2.45977e+07	2.51755e+07	1.9365e+07	1.14536e+07	1.15344e+07	8.00676e+06	8.24884e+06	8.90571e+06	1.42801e+07
7-ketodeoxycholic acid	48457.4	45612.2	767.684	4547.41	53505	6810.77	181846	189713	27153.2	346508	199372	275233	136536	39662.2	2408.54	4064.17	34388	4321.65	6777.49	8074.86	18512.8	13699.2	10673.8	9770.42
7-ketolithocholic acid	160936	124557	83740.6	116780	238599	87333.8	274655	276545	211029	173607	245226	280127	2.39017e+06	908219	588994	503250	912015	1.38987e+06	9	9	9	9	9	9
7-nitro-10-octyl-3-phenyl-pyrimido[4,5-b]quinoline-2,4(3H,10H)-dione	6.28592e+06	6.1273e+06	1.24497e+06	5.70228e+06	8.37405e+06	2.84161e+06	685404	2.29755e+06	2.85168e+06	1.36772e+06	2.29918e+06	1.77683e+06	406373	741052	1.98331e+06	2.16724e+06	907709	704803	9.14142e+06	8.75138e+06	3.00519e+06	2.96236e+06	2.38537e+06	2.62425e+06
7alpha-Hydroxy-3-oxo-4-cholestenoic acid	17924.8	20739.9	13175.9	17498.5	33905.3	17971.1	21206.7	24479.1	26035.9	28948.1	23460.8	22458.5	21038.5	12788.3	24919.1	18785.1	22840.1	14267.3	22557.4	24533.9	24714.5	24903	18530.8	18818.3
7alpha-Hydroxy-3-oxochol-4-en-24-oic acid	1.3684e+06	1.57111e+06	1.27203e+06	1.38167e+06	1.69035e+06	1.51563e+06	775356	947406	834122	1.15769e+06	830639	991165	1.2791e+06	1.54134e+06	1.46721e+06	1.23014e+06	1.54424e+06	1.0711e+06	714926	786843	672360	627931	609724	613018
7alpha-Hydroxytestosterone	114825	133348	108035	119822	157501	102208	157027	173333	157112	174733	188912	166915	130229	119084	145558	127381	145015	142188	356052	270409	258203	212470	172484	175728
8(S)-HETrE	38846.5	36697.7	13589.7	38376.5	61423.3	17595.7	6723.5	18282.6	24603.8	16019.4	21276	17489.3	10580.8	13319.8	25433.2	18405.1	18048	15073	81530.7	65707.4	18230	15389.8	29172.4	23225.7
8,15-Dihete	1.77813e+07	1.58521e+07	1.82858e+07	2.3451e+07	3.09961e+07	2.10225e+07	1.56678e+07	2.47004e+07	1.32005e+07	2.28013e+07	1.9142e+07	1.6814e+07	2.10516e+07	3.11764e+07	2.49859e+07	2.2469e+07	2.86723e+07	2.11278e+07	2.40675e+07	2.94148e+07	2.04396e+07	2.03127e+07	1.99257e+07	1.79025e+07
8-Amino-7-oxononanoic acid	249183	137842	259919	338975	294579	353928	147388	254418	197258	185428	144738	150462	251535	403132	225222	198757	171418	159903	212672	165808	164604	269904	155511	146092
8-Azaguanine	3.01204e+06	3.13799e+06	2.35361e+06	3.49564e+06	2.6268e+06	3.26742e+06	3.59188e+06	2.30823e+06	2.74082e+06	3.47761e+06	2.20202e+06	2.7147e+06	2.46898e+06	2.99264e+06	1.98605e+06	2.12806e+06	2.83496e+06	2.6429e+06	3.5671e+06	3.54388e+06	2.28704e+06	2.02782e+06	3.87087e+06	3.65647e+06
8-Bromoadenosine	1.00535e+07	9.92453e+06	8.27978e+06	7.98494e+06	8.56542e+06	7.56048e+06	7.27708e+06	6.85135e+06	7.10232e+06	7.11308e+06	8.4886e+06	6.55715e+06	8.124e+06	7.78568e+06	7.26288e+06	7.44042e+06	7.95914e+06	7.29589e+06	6.29175e+06	8.04117e+06	7.35685e+06	6.60653e+06	7.65994e+06	8.39146e+06
8-Desoxygartanin	1.39653e+06	1.16073e+06	1.04837e+06	1.10951e+06	1.15463e+06	1.0803e+06	890128	952240	852651	1.03505e+06	953343	876319	868630	1.01495e+06	932012	817388	1.01613e+06	998355	1.22586e+06	1.16615e+06	877271	870626	814911	815163
8-HDoHE	135169	181570	29003.8	166464	327892	72202.8	22779	91727.4	84663.6	52751.5	71174.1	34518.3	19436.2	37751.1	28021.5	31298.1	42943.4	12863.8	273711	289491	27609.1	33632.3	76788	90112.7
8-iso-17-phenyl trinor Prostaglandin F2	519591	552204	539794	647884	942788	523092	365415	673582	304160	746200	681670	440864	351203	782398	299266	262459	878306	382247	1.88685e+06	1.63468e+06	635646	570744	655697	630082
8-isoProstaglandin E2	82249.8	90838.1	8172.54	14980.5	100909	13744.2	310924	333093	68265.4	488972	349075	446269	238993	54346.6	9806	6665.09	55068.4	18997.8	18069.5	21519	33013.8	28742.7	26002.3	26359.6
8Z,11Z,14Z,17Z-eicosatetraenoic acid	7.66554e+06	8.34271e+06	7.19652e+06	9.6558e+06	8.50916e+06	1.12001e+07	6.78504e+06	7.02752e+06	6.89129e+06	8.52482e+06	6.84066e+06	8.06689e+06	9.62426e+06	8.53145e+06	9.2582e+06	8.00376e+06	9.74147e+06	7.79226e+06	8.09738e+06	7.99758e+06	8.1765e+06	7.66656e+06	6.88443e+06	7.10045e+06
9(10)-EpOME	380519	414106	210970	403981	802847	455274	134401	542451	161700	371249	525050	208376	125300	534477	118634	128751	576886	210833	1.50027e+06	1.46213e+06	524096	552847	440938	401649
9(S),12(S),13(S)-TriHOME	42271.7	49265.3	37393	34075.4	42772.8	56162.8	59712.5	70272.2	76089.8	60590.5	66195	62710.1	36635.9	42408.8	49827.5	39831.5	39133.8	40994.7	110420	102064	109197	103287	79898.4	66813.6
9(S)-HOTrE	8292.13	9918.13	11644.6	7853.44	10642	7124.69	7716.65	17736	22850.6	14920	13979.2	18175.5	11038.7	4619.2	9309.54	12571.7	6697.98	15213.5	22731.6	18728.7	24662.5	26617.6	9530.82	11844.2
9(S)-HpOTrE	71130.4	64331	66906	64491.6	110852	64732.8	170129	176313	173127	170204	197744	163267	129830	141132	106985	103987	144633	124553	2.0702e+06	2.26047e+06	1.01472e+06	1.06317e+06	178743	160055
9,10-DiHOME	781035	730273	627207	708353	999442	612140	963551	1.36839e+06	1.63917e+06	1.67624e+06	1.29822e+06	956021	750437	1.00966e+06	965371	947027	936546	1.29163e+06	1.91565e+06	1.92534e+06	1.92978e+06	1.93194e+06	823625	895679
9,10-dihydroxystearic acid	69617.3	85642.7	77507.9	74530.2	109783	68333.8	98001.9	141382	173412	156058	138975	110437	112956	104157	114550	114730	121703	149750	193383	173094	244666	224853	109573	114331
9,11-methane-epoxy Prostaglandin F1alpha	74238.7	79279.4	70016.2	63381.4	75597.4	80470.8	83333.6	67270	51723.9	80078.5	72774.8	61198.1	83619.4	97727.7	97659.3	18157.7	108766	69399.7	62963	74316.7	66354.9	78005.5	54962.9	66713.1
9,12-Octadecadiynoic acid	2.1275e+06	2.17109e+06	2.23448e+06	2.27891e+06	2.13509e+06	2.25752e+06	2.2355e+06	2.21888e+06	2.0842e+06	2.04335e+06	2.45431e+06	2.05685e+06	2.04404e+06	2.29978e+06	2.12651e+06	2.33302e+06	2.26939e+06	2.10667e+06	2.22938e+06	2.32743e+06	2.10807e+06	2.06263e+06	2.31626e+06	2.23328e+06
9-Fluoro-17-hydroxy-2alpha-methylcorticosterone 21-acetate	305518	350165	224581	384766	639549	400284	132475	524957	388958	594053	579784	286036	216821	532996	120142	82548.4	619983	123352	1.42828e+06	1.34977e+06	289468	341576	510797	413170
9-Hydroxycalabaxanthone	232695	220335	160555	203967	124527	173844	148563	228751	118652	154692	149545	67381.3	161029	96591.8	86786.2	118282	102307	107241	178053	104440	111556	87057.2	180491	129866
9-Octadecenal	957182	1.02749e+06	575404	582151	468148	349298	417696	328112	344146	352025	451404	306354	306968	263288	313856	350370	331244	225157	257453	302060	292196	269201	324264	248126
9-Oxo-nonanoic acid	175185	196029	163199	165273	289620	203617	141693	187282	383300	145520	188142	267456	208709	383786	318794	353017	416101	311684	94778.3	91823.6	465599	534192	1.66518e+06	1.48848e+06
9-deoxy-9-methylene-Prostaglandin E2	1.13733e+07	9.96838e+06	7.92182e+06	1.37337e+07	1.27458e+07	1.03011e+07	5.98282e+06	8.07682e+06	5.52592e+06	9.42987e+06	5.98584e+06	6.09411e+06	8.65032e+06	1.26087e+07	9.3839e+06	9.33892e+06	1.34108e+07	8.2687e+06	1.41298e+07	1.50468e+07	7.19791e+06	6.0055e+06	5.57276e+06	4.20204e+06
9-oxo-11R,15S-dihydroxy-1a,1b-dihomo-13E-prostaenoic acid	8.18149e+06	8.73733e+06	1.0731e+07	7.79013e+06	1.19753e+07	1.00804e+07	7.366e+06	7.80824e+06	6.75413e+06	9.04589e+06	7.81305e+06	7.29045e+06	8.48534e+06	1.01858e+07	9.92694e+06	7.46744e+06	1.11383e+07	1.01608e+07	9.76484e+06	1.07648e+07	7.93986e+06	7.04121e+06	7.20682e+06	7.1082e+06
9alpha,15S-Dihydroxy-11-oxothromba-5Z,13E-dien-1-oic acid	578755	565425	277969	573527	1.10663e+06	675491	316087	860304	180243	1.11553e+06	602096	444784	444870	1.44995e+06	318381	256024	1.34423e+06	328505	2.14125e+06	2.14959e+06	745117	713751	550452	550314
AA	2.53546e+07	2.58537e+07	2.68002e+07	2.61157e+07	2.78759e+07	3.5752e+07	2.0267e+07	2.27747e+07	2.38398e+07	2.70772e+07	2.29086e+07	2.56793e+07	2.98023e+07	2.82059e+07	3.05377e+07	2.70513e+07	2.66933e+07	2.50286e+07	2.63387e+07	2.35476e+07	2.31808e+07	2.51578e+07	2.24061e+07	2.39315e+07
ADP-ribose	119251	130790	82472	92125.7	153716	156076	40076.3	72595.8	103533	51786.3	75810.9	69512.9	29344.7	62057.9	105790	116351	66893.9	48402.4	62840.4	55427.4	84845.2	68403.3	61293.3	83413.5
Abemaciclib	22441	22696.7	19165.5	25619.1	20695.4	25087.6	28566.5	34014.7	27656.3	45016.1	28767.3	39209.7	26270.8	14160.8	23243.6	25707.2	9449.97	26364.4	85633.9	77860.4	486431	561811	13095.2	38430.7
Abietic acid	77968.2	60187.7	58545.6	93466.7	41919.5	78764.4	44708.2	63105.7	45977.9	45918.8	49665.7	36320.4	46929.4	39009.3	44051.7	43625.3	40591.9	48158.1	43801.9	59189	73407.1	77783.8	48725.1	47019.2
Abu-Phe-OH	669895	761281	693615	747308	835044	822545	764975	736799	768537	724937	766329	822529	587159	647927	674580	705701	610546	709020	566799	625575	294455	266164	582445	534280
Acarbose	316620	264620	203349	223600	206852	183941	212741	167661	166077	161471	175687	187314	161241	170763	201374	160492	154668	180205	188557	175059	153306	156435	189342	154424
Acetaminophen sulfate	25907.3	23695.2	24913.9	21588.3	37507.1	49872.9	50764.6	60908.6	80650.8	62909.3	64076.2	53696.8	30390.3	50209.1	48007.5	43741.2	54139.8	40726.1	20248.2	15717.1	5071.23	24708.4	47191.2	55981.6
Acetaminosalol	139854	145284	105832	135528	234829	186927	193007	110751	412751	154069	108902	223827	103111	70997.4	197383	189049	62242.1	137947	23457.4	27758.2	11661.4	14112	46496.9	39894.8
Acetanilide	351552	368709	337757	352810	349338	385209	352604	359285	369148	363205	374505	346263	364096	345069	348558	362034	355511	360716	343695	322990	341039	320098	357861	341287
Acetoxy-10-gingerol	7.2349e+06	6.65052e+06	5.27543e+06	9.31597e+06	6.45202e+06	7.52145e+06	4.24521e+06	4.87385e+06	5.13393e+06	4.72924e+06	4.08736e+06	5.73921e+06	4.62956e+06	5.41834e+06	4.93636e+06	5.16363e+06	5.12374e+06	4.56286e+06	4.98522e+06	5.04159e+06	4.59788e+06	4.52377e+06	3.23817e+06	2.96939e+06
Acetoxy-8-gingerol	3214.09	3931.55	2435.14	3527.5	8529.74	2874.86	9665.26	16075.1	10162.7	10739	13406.5	7525.48	6818.32	3952.05	4562.33	2634.69	6037.21	2912.11	82951.7	113086	45151.1	48938.7	16196.7	18828.3
Acetylcholine	1.65172e+06	1.61439e+06	1.47803e+06	1.60935e+06	1.93647e+06	1.3303e+06	2.7228e+06	2.39145e+06	1.89946e+06	1.74378e+06	2.95792e+06	2.06997e+06	1.47349e+06	1.59859e+06	1.53182e+06	1.30346e+06	1.72843e+06	1.49559e+06	858001	933585	1.57128e+06	1.4398e+06	998334	1.04112e+06
Acetylvalerenolic acid	2.31962e+06	2.35471e+06	2.32596e+06	2.10974e+06	1.81809e+06	2.14118e+06	1.57014e+06	1.67668e+06	1.97695e+06	2.09168e+06	1.87243e+06	2.25817e+06	2.32699e+06	2.39127e+06	2.94363e+06	2.85483e+06	2.69292e+06	2.69482e+06	1.32112e+06	1.43186e+06	1.08986e+06	1.27479e+06	1.89342e+06	1.87021e+06
Acetylvaline	102510	89785.7	96045	103230	152847	104142	47205.9	57775	70776.5	41674.1	54626.8	53347.2	74974.8	54411.2	82945.7	95869.6	59329.1	76680.2	69633.1	74123.6	52055.1	41491.3	66072.4	69494.2
Acivicin	4.75723e+06	5.0848e+06	7.56754e+06	6.70271e+06	1.01251e+07	5.53577e+06	4.48598e+06	3.44262e+06	5.02841e+06	4.91939e+06	3.58416e+06	2.77992e+06	6.39253e+06	5.64099e+06	5.008e+06	3.64232e+06	2.73973e+06	3.98839e+06	5.26375e+06	5.61394e+06	6.09679e+06	5.1259e+06	5.48476e+06	9.40967e+06
Acrylamide	2.01978e+06	1.96787e+06	1.42806e+06	1.67542e+06	2.03225e+06	1.82372e+06	2.53708e+06	2.11349e+06	2.17343e+06	1531921	2.10054e+06	1.88075e+06	1.94122e+06	1.14302e+06	2.20105e+06	2.17916e+06	1.32716e+06	1.80469e+06	2.7401e+06	2.58372e+06	2.54776e+06	2.77171e+06	3.00668e+06	2.49237e+06
Acylated phloroglucinol	20428.7	23693.5	631.054	3956.03	21570.1	5767.15	75259.4	83438.6	14881.3	137615	87543.2	134076	58221.4	16200.2	2709.24	1115.75	14875.7	794.823	9486.46	4989.47	7837.83	7590.88	3350.7	4147.49
Adenine	2.03725e+06	1.53074e+06	939295	850502	1.55088e+06	1.5547e+06	2.60054e+06	2.74425e+06	2.64335e+06	1.92373e+06	2.59083e+06	2.47321e+06	1.32687e+06	967321	1.80636e+06	1.49517e+06	1.03362e+06	1.39916e+06	913385	921156	1.41375e+06	1.47754e+06	396453	489055
Adenosine	191232	183455	116244	103397	210658	194207	890172	1.77372e+06	808865	477618	1.74751e+06	638135	208747	207447	287924	266801	200654	245060	4.48591e+06	3.85229e+06	6.38916e+06	6.98273e+06	1.39756e+06	1.11088e+06
Adenosine 5'-Monophosphate	1.6513e+06	1.7024e+06	517192	292261	1.80703e+06	4.19904e+06	421234	2.21201e+06	2.86356e+06	1.09531e+06	1.9729e+06	3.0786e+06	962038	1.0446e+06	3.52472e+06	3.31306e+06	1.01902e+06	1.63921e+06	3.54387e+06	3.3883e+06	2.13636e+06	2.82542e+06	1.2391e+06	1.36763e+06
Adipic Acid	94657	81664.9	87261.3	84167.2	156989	106517	137254	149179	181145	125094	148807	151345	94161.6	146057	192258	165413	129303	158539	226901	253035	240993	205934	333247	303011
Adrenosterone	9571.37	9072.16	9820.53	5309.31	7697.17	9115.66	16321.3	16178.9	18255.3	20732.2	16511.7	17400.3	22631.5	17209.7	30354.7	25752.6	18190.9	18840.1	2715.55	5350.88	3687.12	2928.37	4015.97	6038.8
Agmatine	1.64172e+06	1.43104e+06	1.48236e+06	1.2257e+06	1.44416e+06	1.40884e+06	924753	1.31951e+06	982685	1.21508e+06	1.1129e+06	1.00405e+06	1.19154e+06	1.28647e+06	1.22537e+06	798001	757998	1.21728e+06	1.13747e+06	1.45204e+06	951336	1.27126e+06	827996	1.18537e+06
Agomelatine	368474	363872	122707	110978	126956	237274	710220	800388	335626	914143	860028	1.24069e+06	440580	323436	1.06564e+06	1.3509e+06	297343	222941	7104.52	3612.77	1986.79	9728.11	4425.86	5419.15
Ala-Arg-Tyr	2.43374e+06	1.83106e+06	2.67584e+06	2.73035e+06	2.48172e+06	1.61166e+06	1.1567e+06	1.81124e+06	4.16698e+06	906015	1.84539e+06	1.45522e+06	1.02954e+06	2.10298e+06	1.20542e+06	1.64523e+06	2.39664e+06	1.1568e+06	225874	214966	192393	205154	473061	474923
Ala-Asn	5516.28	1447.32	4682.37	11098.8	7553.49	2841.93	6770.81	3234.67	7334.33	6292.32	4912.72	8393.92	4164.74	8473.28	3618.77	1943.62	7336.82	9257.38	11652.1	15415.5	8319.49	3250.14	4638.68	14032.5
Ala-His-Leu-Asp	547460	816609	1.2446e+06	632590	531830	813944	257061	474672	358775	108000	419592	281656	485477	692567	367680	341320	655436	370486	11375.4	6235.66	11352.4	9	50242.9	46890.6
Ala-Leu-Ala-Gly-Glu	71135.7	60141.7	59735.6	54824.9	27207.3	25534.3	462588	626316	337807	330147	499788	207168	114993	98467.3	218723	180714	99896.1	42872.7	1.09644e+06	1.01008e+06	6.94483e+06	1.26401e+07	231480	302643
Ala-Leu-Gly-Ile-Ser	17896	19970.1	14632.2	7189.95	12663.3	21247.5	11837.9	17533.7	14544.9	18301.5	15985.5	19029.1	13585.6	16497.8	15501.6	17727.6	21179.8	10554.4	11642.5	11194.3	6033.77	12197.1	10106.6	11012.9
Ala-Leu-Tyr	84197.2	114406	68016.2	90283.9	99661.7	67707	65464.4	82012.2	78673.1	89530	80340.9	90923.8	72078	74685.1	51228.1	74371.8	80636.8	90545	55636.1	64435.8	85523.7	84342.3	73169.4	116518
Ala-Lys	452654	482092	452981	335189	657014	474685	579704	641516	1.00642e+06	564547	576934	792264	474194	452027	488973	583509	499706	452931	328979	244782	420364	354680	396063	412523
Ala-Lys-Asn-Glu	249333	277692	34132	48298.1	485556	459824	94684.7	147904	527386	253737	139934	366624	200535	162536	681416	581200	173333	454061	5108.19	7238.72	3792.21	11856.8	40938.9	33954.5
Ala-Phe	207278	280687	221362	183193	191099	216981	274714	297689	302473	237820	310144	281772	237296	201871	328102	292806	220206	314382	144929	149365	234296	227324	310633	292765
Ala-Phe-Ile-Arg	6.02648e+06	4.81385e+06	4.56573e+06	5.81757e+06	6.48633e+06	4.95252e+06	6.48886e+06	5.76785e+06	1.00732e+07	6.15311e+06	8.99582e+06	7.21044e+06	4.44676e+06	8.00769e+06	6.99985e+06	7.70548e+06	6.53978e+06	9.05239e+06	5.2008e+06	3.40735e+06	4.9621e+06	4.73573e+06	7.56767e+06	6.92319e+06
Ala-Phe-Lys-Arg	2.17136e+06	2.15562e+06	273262	1.71825e+06	1.0169e+06	377496	181600	399977	779636	227421	802226	279361	128615	184238	433662	745296	150654	226776	327833	276399	156424	265726	222266	271065
Ala-Pro-Asp-Ala-Lys	120978	119040	98020.5	103560	109418	205887	388001	352674	319828	304986	343052	240189	173984	180018	151593	120997	145259	161899	95969.1	119011	76442.3	84268.4	134750	117905
Ala-Thr-Ile-Lys	1.28395e+06	1.42508e+06	1.36879e+06	1.21801e+06	1.30506e+06	1.28037e+06	1.15719e+06	1.25075e+06	1.67621e+06	1.16219e+06	1.20359e+06	1.2436e+06	1.31237e+06	1.15735e+06	1.11568e+06	1.32252e+06	1.29999e+06	1.33089e+06	1.18995e+06	1.30201e+06	1.16455e+06	1.26613e+06	1.13504e+06	1.33998e+06
Ala-Val	64634.8	65142.8	70562.2	82826.7	68823.3	44768.5	95659.3	76413.1	82518.2	79111.5	92199.5	91785.2	67640.9	66681.6	87120.2	61742.1	51490.2	69985.1	71143.4	81965.5	99708.6	66735	39159.4	112795
Ala-Val-Leu	8.22029e+06	7.85778e+06	7.15426e+06	8.36475e+06	6.82181e+06	8.32365e+06	6.8872e+06	8.01674e+06	8.5384e+06	8.09945e+06	8.91084e+06	8.80475e+06	7.73647e+06	7.21164e+06	7.47933e+06	8.86165e+06	6.84825e+06	6.43571e+06	9.00115e+06	7.55892e+06	8.03977e+06	7.63136e+06	6.97398e+06	7.89873e+06
Ala-Val-Lys-Arg	337623	385151	342139	312418	368875	395493	385064	458011	430136	415435	470646	453503	364282	348127	321429	328382	370113	356194	393097	381577	361503	423818	380946	379259
Albendazole-2-aminosulfone	5.90803e+06	5.60936e+06	5.4468e+06	5.58938e+06	6.28953e+06	5.59639e+06	5.30578e+06	5.81468e+06	5.20441e+06	5.78742e+06	5.94901e+06	5.96516e+06	6.39258e+06	5.50215e+06	6.1972e+06	5.74524e+06	6.43727e+06	5.88913e+06	5.30483e+06	6.36589e+06	6.24136e+06	5.25971e+06	5.5483e+06	6.14228e+06
Aldehydo-D-altrose	235990	299914	209049	9	125830	239535	163240	97191.8	167607	129008	138122	146837	210550	224140	150494	254114	148816	149293	9	89452.6	92812.2	92510.5	109930	137587
Alfuzosin	8.31295e+06	8.49601e+06	6.97226e+06	7.05143e+06	5.5373e+06	6.40114e+06	4.70086e+06	4.08964e+06	4.54666e+06	4.98165e+06	5.53932e+06	4.76646e+06	4.01624e+06	4.19202e+06	5.25106e+06	5.52975e+06	3.97799e+06	4.66607e+06	4.38494e+06	4.43574e+06	4.45207e+06	4.3748e+06	4.04666e+06	4.25939e+06
Alibendol	42482	44608.8	38895.8	48105.2	81120.1	38422.5	71350.4	89619.5	91595.7	43656.5	85551.9	89099.9	58554.8	47878.3	73565.5	57199.2	60536.2	64295	429065	394252	272983	303389	151055	160400
Allantoic acid	19587	8417.59	18530.9	18875.1	28666.9	14508.9	14703	20874.4	17265.4	11248.2	10262.7	13747	13952	18383	10440.4	18432.5	17783.8	11324.5	24157.5	51673.3	40995.8	33521.2	30688.7	35256.1
Allantoin	1.0583e+06	1.10699e+06	755060	972641	1.00728e+06	998476	1.05065e+06	1.38484e+06	1.01374e+06	902014	1.27367e+06	1.15637e+06	1.12185e+06	744226	967122	901562	1.1688e+06	1.25064e+06	3.55791e+06	2.87266e+06	2.82408e+06	2.79122e+06	3.128e+06	3.20248e+06
Allysine	59594.9	68609.6	70358.3	56460.4	55374.8	137962	1.51677e+06	1.11141e+06	794540	840550	1.06056e+06	873487	472933	300664	261785	272049	297204	535732	495284	504205	1.47182e+06	1.68205e+06	504225	477429
Aloin	17964.1	31185.2	20738.5	13377	18640.1	34127.2	45188	37614.2	86962	53544.2	70376.8	48428	14944.5	36122.6	64326.3	61505.8	32957.7	55026.2	2412.18	8174.93	4247.79	10351.5	2536.07	2971.65
Alovudine	537649	552555	556079	620465	604954	693433	530273	522175	575808	546334	567348	597268	568809	522897	583843	531811	602872	437760	496376	513770	439370	567731	630170	484953
Aloxistatin	2.44065e+06	2.29505e+06	412272	1.98692e+06	3.08512e+06	1.07288e+06	205183	787700	1.18919e+06	621846	822313	720562	166633	299216	731932	872204	286440	291204	3.73771e+06	3.58281e+06	1.06699e+06	1.27276e+06	928147	923478
Altretamine	2.51901e+06	1.6756e+06	2.29462e+06	2.93112e+06	2.87936e+06	2.88595e+06	1.98253e+06	1.72464e+06	2.53432e+06	2.42593e+06	2.06498e+06	2.20305e+06	1.98036e+06	2.84843e+06	2.72383e+06	2.54431e+06	1.74171e+06	3.10719e+06	2.26236e+06	2.41579e+06	4.26572e+06	3.47776e+06	1.92285e+06	2.27101e+06
Americine	542027	960150	150577	543379	424454	240000	119309	184684	205555	69158.7	258214	76472.1	44498.6	28797.3	164017	119325	42719.9	38431.5	150843	169890	74397.9	87564.5	79180.8	140403
Amikacin	1.5354e+06	1.01795e+06	904128	901458	896658	959522	1.47592e+06	851353	1.97063e+06	2.11104e+06	1.2906e+06	2.29786e+06	938413	1.15712e+06	1.11339e+06	1.59831e+06	983959	1.21848e+06	2.26949e+06	1.94096e+06	1.53635e+06	1.98692e+06	1.41646e+06	1.30209e+06
Aminomalonic Acid	305277	272537	209461	239407	620522	338901	265635	479565	727690	290028	487317	312424	236723	373468	442306	408624	370044	418868	1.1708e+06	1.14695e+06	1.05544e+06	1.06957e+06	1.64253e+06	1.58363e+06
Amlexanox	295726	276491	289428	273280	303012	289755	335435	329579	295114	429776	316359	316345	313218	325991	281369	341585	358263	373974	277328	256454	88213.5	103965	298498	285684
Amlodipine	352085	246928	208026	261398	385680	259334	113787	140329	267945	325407	351847	111439	171855	354919	94525.5	124537	320163	142761	586113	620572	433810	270888	282811	264363
Ammeline	233509	217444	238916	190633	191928	138352	180986	162277	186548	191890	207422	123894	180518	255075	171856	195073	214898	140243	189833	107317	127080	126879	239486	125907
Androstenediol	1.35693e+06	1.43171e+06	1.33043e+06	1.4085e+06	1.36163e+06	1.3359e+06	1.49199e+06	1.34796e+06	1.32433e+06	1.2059e+06	1.30021e+06	1.34663e+06	1.30102e+06	1.3193e+06	1.36792e+06	1.415e+06	1.41646e+06	1.34897e+06	1.43673e+06	1.39828e+06	1.25881e+06	1.2597e+06	1.35599e+06	1283849
Anhydroamarouciaxanthin B	1.16079e+06	2.73549e+06	1.16843e+06	1.31035e+06	1.0293e+06	997703	967355	932838	759917	1.20476e+06	873361	1.0395e+06	645887	617152	1.13603e+06	885595	1.16664e+06	740850	878877	567397	949013	1.10568e+06	3.16139e+06	1.22996e+06
Aniline	285688	259678	238297	230105	218645	257061	403497	532330	383777	415959	497103	376037	246724	182696	251483	224814	190047	198377	227561	217697	473168	459684	243188	241989
Antanapeptin C	13006.6	14995.8	21560.2	25580.4	10895.6	31531.4	11953.1	34842.9	11191.5	14246	22022.3	12227.8	12605.3	15074.6	6228.41	6195.14	5310.7	8881.83	35597.5	24845.7	20250.1	33346.6	14833.8	24900.2
Apicidin	30573.2	83544.6	62041.2	42724.8	73312.9	69658	119493	76386.2	138234	79773.9	74253.8	67778	69642.7	31908.7	51334.8	29843	62159.6	68518.6	31966.6	64412.3	26970.8	30536.7	48946.2	34995
Apigenin	175244	123387	152324	146911	175476	163769	147839	194465	196582	192608	175334	214162	181447	177286	193232	214129	166165	218975	161254	164288	7457.18	5168.81	335687	333535
Apocholic acid	160936	124557	83740.6	116780	238599	87333.8	274655	276545	211029	173607	245226	280127	2.39017e+06	908219	588994	503250	912015	1.38987e+06	9	9	9	9	9	9
Aprindine	56228.2	57445.4	14013.1	45541	91790.3	44495.3	8846.91	23321.1	34466.4	15619.2	26561	23400	8705.57	8996.78	29253.5	19623.6	14234	9416.13	108128	124482	29449.8	28202	23507.3	36633.4
Arachidonoyl Serotonin	4.23746e+06	4.83999e+06	4.21183e+06	4.35056e+06	3.64007e+06	3.89065e+06	4.09375e+06	4.26574e+06	3.87136e+06	3.9872e+06	4.23841e+06	3.56634e+06	4.08685e+06	3.40452e+06	3.71274e+06	3.15693e+06	4.24286e+06	4.55828e+06	4.2831e+06	4.40146e+06	3.66471e+06	3.34618e+06	4.1172e+06	3.7894e+06
Arbutin	1.74868e+07	2.37144e+07	1.76759e+07	1.12578e+07	8.0344e+06	2.20474e+07	2.35431e+07	1.24115e+07	8.55471e+06	9.20815e+06	1.15541e+07	8.78813e+06	9.00694e+06	1.88804e+07	8.57367e+06	8.99891e+06	1.70114e+07	5.90361e+06	6.66371e+06	7.70109e+06	1.0037e+07	9.76512e+06	8.31182e+06	1.02557e+07
Arcaine	335782	361952	500465	348983	307798	1.08286e+06	552800	308230	693078	297663	346611	765921	422948	539606	356036	383326	691998	227086	238307	213433	214609	192968	289159	287295
Arenobufagin	256165	268071	266294	279235	287016	274373	282959	299971	269196	291849	275450	264932	261836	287153	276367	289174	300646	277115	312709	299024	189714	192820	291291	301639
Arg-Arg-His	5807.83	8509.67	11598.2	7898.46	12823	9556.79	25750.2	20144.3	11335.4	10911.6	17850.3	10008.1	15211.7	15790.3	8515.27	25991.7	12526.9	19694.4	394834	284628	5.57448e+06	1.23405e+06	86392.8	57503.4
Arg-Asn-Leu-Ala-Lys	36203.8	41299.3	33219.5	43089.9	33074.1	15231.9	232453	338975	189429	161431	409340	161544	285470	429796	664905	323433	381083	498350	373648	333301	275340	262525	256814	448375
Arg-Gly	23572.9	4028.05	20801.8	15064.8	2586.61	12428.9	3360.53	19411	37413.8	11506.5	3470.82	12383.3	9	9	9	9	9	9	13998.6	48727.8	15272	28536.2	6467.23	40815.1
Arg-His-Gln	52201.8	63712.1	43755.5	41114.5	39382.2	47487.9	46081.8	40934.8	55968.3	54024.5	41266.5	45833.4	26888.9	20366.8	22938	34964.7	23010.5	37705.3	70660.6	48793.9	68697.2	55770.1	40572.8	37796.8
Arg-Ile-Glu-Asp	4.03043e+06	4.35179e+06	3.7382e+06	3.29403e+06	2.3398e+06	2.84972e+06	2.37732e+06	2.44988e+06	2.57231e+06	3.03741e+06	3.02767e+06	2.1385e+06	2.77999e+06	3.5618e+06	4.74347e+06	4.89774e+06	4.06794e+06	3.14148e+06	2.32413e+06	2.16385e+06	1.83289e+06	1.62145e+06	2.51049e+06	3.03339e+06
Arg-Ile-His	318902	250052	184249	217136	151167	168431	132674	109717	153746	192541	128432	132831	92669.9	97505.2	160044	147329	109412	129295	124057	147642	132352	135867	135851	152313
Arg-Ile-Val	11995.1	5405.78	14404.8	24165.1	7972.85	9546.26	30791.6	31656.9	53428.7	86834.2	33581	102214	19163.3	21477.8	49270.9	32750.2	38416.8	27643.3	57607	67856.9	22884.6	33308.6	24599.1	22688.9
Arg-Ile-Val-Leu-Val	8.93537e+06	1.0981e+07	1.10596e+07	1.22887e+07	8.94219e+06	9.26169e+06	9.1278e+06	8.93903e+06	9.30061e+06	1.06751e+07	7.75744e+06	1.18229e+07	1.13128e+07	8.75178e+06	9.33571e+06	9.79602e+06	1.00545e+07	1.18129e+07	5.60042e+06	6.37758e+06	2.73029e+06	3.21058e+06	6.92545e+06	5.47969e+06
Arg-Leu-Asn-Arg	48703.7	39720.4	19623.1	17419.5	27182.3	16255.3	24188.2	34994.1	14992.7	42446.1	29689.1	20420.2	147986	26039.3	44798.9	44790.7	19183.8	19286.6	17069.1	17551.7	3967.3	1919.73	52853.4	59480.5
Arg-Leu-His-Asp	4.05515e+06	3.43424e+06	3.71488e+06	3.74666e+06	2.94783e+06	3.26366e+06	2.81777e+06	2.83442e+06	2.1666e+06	4.00992e+06	2.7485e+06	3.01339e+06	2.9842e+06	2.72788e+06	2.894e+06	2.74769e+06	3.26954e+06	3.07403e+06	3.034e+06	2.83245e+06	2.53914e+06	2.92224e+06	3.37938e+06	3.21212e+06
Arg-Leu-Met	74181	81355.1	37486.3	47673.9	52470.8	87185.2	62461.3	121182	77557.9	97738.2	144770	80035.9	61102.9	66221.5	60804.7	50317.1	75799.8	50020	98485.4	80734.2	167505	162700	94442.2	84094.3
Arg-Lys-His-Arg	320272	363118	336621	260767	219272	306852	198542	203761	200184	186235	203634	254395	193245	245389	208738	207460	235497	194744	160171	116043	71598.6	92580.2	176301	188505
Arg-Met	339825	304535	170814	255428	244700	304477	344070	112316	102290	75367.6	165404	143226	119399	190178	117664	111300	273904	78155.5	114611	74588.3	147006	184860	232675	145498
Arg-Met-Met	420308	525675	425118	363834	355691	398698	430252	348703	352492	383836	412085	398458	335071	363764	344017	404190	351601	424954	341857	320126	351604	325013	371528	250016
Arg-Phe-Val-Asp	7555.02	7057.73	3642.16	2618.98	14063.7	8954.05	4741.5	3738.83	6529.79	5147.76	6634.18	10064.5	14036.4	7775.19	6324.3	8655.53	10965.9	9538.9	1126.82	2506.85	1645.75	596.644	15308.4	10386.7
Arg-Pro	24432	14170.3	16218.5	27505.3	31838.3	32749	19121.8	19230.6	19976.8	20176.4	19738.9	32526	22208.5	10873.6	18200.4	33788.8	17498	22778.5	19419	17507.4	16852.6	16766.6	23178.2	32181.7
Arg-Ser-Lys-Arg	37476.9	52668.3	40886.6	38549.7	32673.1	71341.8	32945.3	90440.3	30172.8	34771.5	101670	24739.6	56050.7	33283.6	44912.6	52386.7	24102.7	46323.1	83700.8	73277.8	19409	29808.5	44040.5	31807.9
Arg-Thr-Ala-Arg	835963	813489	690733	586948	745269	733360	716316	713414	947849	706461	810228	713721	715317	718279	718048	786012	753470	720790	747855	740643	722498	698340	636371	655186
Arg-Thr-Lys-Arg	1.32102e+06	1.2015e+06	1.11698e+06	998315	877991	1.06597e+06	930245	836050	904441	945311	873421	931806	1.07863e+06	944236	1.15883e+06	982016	962314	976903	905497	798485	720745	785956	883449	827109
Arg-Tyr-Gln-Lys	5.39608e+06	4.49963e+06	3.92527e+06	3.51899e+06	2.52486e+06	3.69757e+06	4.36837e+06	4.9088e+06	4.4491e+06	4.91907e+06	5.24305e+06	5.22932e+06	3.64331e+06	3.54252e+06	5.61669e+06	5.93526e+06	3.60966e+06	4.32792e+06	4.87229e+06	4.05643e+06	3.9467e+06	3.97132e+06	2.82359e+06	3.14146e+06
Arg-Tyr-Phe	7.62105e+06	8.43141e+06	1.58684e+06	6.94904e+06	1.01649e+07	4.07937e+06	817430	2.91022e+06	3.71598e+06	1.68251e+06	2.89055e+06	2.19293e+06	526082	1.18607e+06	2.69912e+06	2.97717e+06	1.07698e+06	937402	1.16407e+07	1.09538e+07	4.19671e+06	4.26963e+06	3.20734e+06	2.85264e+06
Arg-Val	29746.3	19660.5	34563.8	15172.8	28519	25497.1	29372.9	36184.7	50652.6	17852	29406.6	30259.9	22456.7	26865.1	17330.6	21568.3	31366.7	39363.1	43804.9	40437	32051.4	35263.7	37189.1	40592.4
Arg-Val-Ser	1.27352e+06	1.37579e+06	1.29845e+06	1.26922e+06	1.37585e+06	1.39245e+06	1.43496e+06	1.47766e+06	1.36329e+06	1.27904e+06	1.52575e+06	1.35818e+06	1.44205e+06	1.30431e+06	1.28561e+06	1.31093e+06	1.43457e+06	1.35782e+06	1.28528e+06	1.42369e+06	1.33551e+06	1.35364e+06	1.38159e+06	1.44224e+06
Arginyl-Histidine	225626	224922	104630	216790	377813	305340	119599	288650	70158.1	424588	327413	152665	134940	550023	136886	106336	671971	124785	1.09135e+06	992027	226848	213519	238971	173892
Artemisinic acid	69015.9	94989.3	75585.5	64149	86327.9	77735.1	133075	145150	222993	156421	173102	162582	84794.6	89538.3	111625	109956	110003	122099	59261.4	76097.8	78652.4	103554	73932.7	79741.4
Asclepin	105345	140981	61549.8	69761.6	74994.6	73979	76149.5	41200.1	59074.9	51286.5	44846	42326.9	53542.5	59554.7	51340.9	56573	58090.6	51855.7	52098.1	58476.7	46686.8	49482.8	64423.6	40475.9
Asn-Ala-Leu-Ala-His	854094	828561	788923	687098	699725	653562	775236	933604	774333	1.02687e+06	831505	1.08308e+06	539458	767872	751048	802052	771556	522963	1.2742e+06	925487	1.15188e+06	1.24917e+06	634164	637361
Asn-Arg-Phe-Lys	2.58216e+06	2.54257e+06	2.77478e+06	2.05422e+06	2.70741e+06	2.64119e+06	4.37986e+06	4.42886e+06	5.79281e+06	5.67596e+06	3.53264e+06	6.2582e+06	3.09941e+06	2.75683e+06	3.56063e+06	2.09515e+06	3.38373e+06	3.74493e+06	6.0112e+06	5.43926e+06	5.18068e+06	4.5683e+06	4.03231e+06	4.38504e+06
Asn-Asn	14075.1	10302	13759.5	5148.65	4237.35	6782.94	13666.4	19353.8	11946.1	11016.1	7107.19	4694.06	7023.88	3820.73	14627.9	9153.63	8026.36	17012.9	19412.5	36528.6	10715.7	9522.62	13730.8	13506.1
Asn-Asn-Leu-Asn-Val	418348	399615	36248.4	186069	768349	57804.4	4.574e+06	3.0418e+06	1.32804e+06	3.8763e+06	3.20785e+06	5.00174e+06	918521	529870	169180	173097	553838	282988	324569	348484	1.34391e+06	1.23523e+06	689630	699291
Asn-Asp-Glu-Arg	6.95361e+06	6.54087e+06	8.27372e+06	7.86215e+06	7.90239e+06	6.04537e+06	6.84664e+06	4.43387e+06	6.50259e+06	6.5052e+06	6.18887e+06	5.46946e+06	6.12352e+06	6.91281e+06	5.24955e+06	5.46617e+06	6.40187e+06	5.4352e+06	9.00621e+06	6.24395e+06	8.66964e+06	5.92606e+06	6.64823e+06	6.44813e+06
Asn-Cys	199433	225171	195919	277213	255523	217538	224753	204076	235855	213205	221644	205021	233210	228673	235915	216954	162139	189744	175283	182862	172162	205549	187798	208756
Asn-Gln-His-Arg	513863	553145	533928	519409	522886	620030	559101	551798	479571	552152	588054	590938	438890	489089	484448	519261	504102	437435	542216	144070	132094	9	463168	463745
Asn-Hyp	8706.5	20103.4	12345.7	18084.4	31418.3	42036.2	19764.5	26918	14974.7	22666.6	23878.7	17761.7	30978.4	21665.5	42698	29060	29182	35452.7	36072.3	31700.3	25417.4	38175.3	35612.1	37393.2
Asn-Leu-Arg-Arg	33845.2	35019.8	8797.62	42238.2	38376.9	8272.88	28412.6	44348.1	14116.8	10939.7	37411.6	13072.7	239254	380802	313773	286212	442198	560148	245747	275590	844353	818564	66624	91807.3
Asn-Leu-Pro-Ala-Lys	2.77511e+07	2.75713e+07	3.5624e+07	2.89395e+07	2.69441e+07	2.96654e+07	3.31323e+07	3.26285e+07	2.62868e+07	3.03535e+07	2.85479e+07	2.96743e+07	3.10823e+07	3.0309e+07	3.03922e+07	3.3981e+07	3.56815e+07	3.00442e+07	2.63721e+07	2.04885e+07	3.38253e+07	2.77369e+07	2.62357e+07	2.33827e+07
Asn-Leu-Pro-Ile-Asn	390102	394781	118560	483232	212539	76770.5	85550	419837	252562	104579	346632	82119.7	38288.8	20172.5	169052	123360	32947.7	50331.7	283247	385611	159741	66538.9	113738	112986
Asn-Lys-Arg-Asp	9	9	9	9	9	9	37610.4	44733.1	37096.4	23095.4	35295.6	14149.1	26528.4	29645.9	79002.6	65390.7	31748.7	83647.6	2.24796e+06	2.23398e+06	9	9	524019	479572
Asn-Pro-Lys-Ala-Met	58483.8	40006.9	36808.6	40832.8	32677.6	43920.5	40064.1	38602.6	68083.1	37929.8	28512.4	40702.5	54977.7	82674.6	41765.7	33034	41143.4	34284.7	143597	49277.6	128469	117857	29421.2	22610
Asn-Ser-Lys-Ile-Val	918166	899033	1.04134e+06	1.06119e+06	738506	717131	817316	656920	709855	824477	851758	810132	724941	893439	842748	827141	898274	947086	745781	832480	833288	835623	770724	636465
Asn-Tyr-Arg-Asp	528088	627713	196753	623241	1.07487e+06	366606	139027	338908	463504	222449	248627	294410	83598.1	142384	321907	354233	139209	102002	821769	856895	330866	313245	285933	267973
Asn-Tyr-Glu-Asp	679523	696001	669638	601452	642960	644604	901733	844062	925537	796919	859033	817889	804646	693705	894280	901811	736740	854939	756963	803681	1.15757e+06	1.19568e+06	760232	772037
Asn-Val-Phe-Lys	12454.3	27690.1	42894	17319.5	33080.4	14989.1	23531.6	48959.9	45875.2	65617.6	33211.4	49058.9	30047	21572.8	20040.2	17410.9	43483.8	27216.3	164270	122088	691399	631941	29616.7	28777.7
Asp-Ala-Lys-Arg	312563	262680	17871.4	48734	1.6507e+06	42114	3.16097e+06	1.77622e+06	321279	3.30918e+06	2.15266e+06	3.87785e+06	645542	395813	11647.3	59760.7	452391	91301.6	21733.3	68539.4	133755	61879.7	107594	101737
Asp-Arg-Asn-Lys	9	9	9	9	9	9	1193.04	9	4746.27	3926.5	3327.6	1421.99	6734.64	9	1441.29	1465.24	2758.08	2136.31	152773	77644.8	80889.2	201594	15929.5	35131.6
Asp-Gln-Val-Leu-Ser	319138	383371	231046	226691	317842	367026	412732	280225	315330	442442	274343	234734	409405	422613	305891	351976	462703	286875	67092.6	68724.8	111438	118541	216343	190178
Asp-Gly	215123	192023	191745	249176	268291	213888	243240	228374	213226	226419	188932	212818	212664	262447	237931	193478	217175	241125	200809	177104	154203	159461	201285	256972
Asp-His-Leu-Asp	421417	421872	389711	456669	549199	487782	222490	346868	210228	457635	344437	221544	190275	349978	218630	217925	407317	203627	1.12113e+06	1.21171e+06	445680	451849	455138	390697
Asp-Ile	72329.7	75228.5	63652.2	62873.7	113072	105680	132963	173210	165951	115142	167525	114476	118285	137021	134436	165474	115828	135184	66333.8	61913.7	108584	106632	269813	287714
Asp-Ile-His-Arg	4.18832e+06	3.70758e+06	5.79462e+06	4.07022e+06	2.7199e+06	4.19646e+06	3.84498e+06	2.28629e+06	3.22482e+06	4.03764e+06	3.32464e+06	3.07416e+06	3.7686e+06	4.0576e+06	3.81003e+06	3.92436e+06	4.86318e+06	3.03701e+06	3.62218e+06	3.85076e+06	3.96468e+06	4.53434e+06	4.8643e+06	4.34793e+06
Asp-Ile-Lys-Asp	543445	537336	323738	383534	272447	302055	2.99048e+06	3.32797e+06	2.48466e+06	1.56442e+06	5.59403e+06	1.94696e+06	523214	382318	1.1609e+06	1.08072e+06	383464	451658	2.94705e+06	2.79335e+06	1.63344e+07	2.35291e+07	588636	1.73187e+06
Asp-Leu	72329.7	75228.5	63652.2	62873.7	113072	105680	132963	173210	165951	115142	167525	114476	118285	137021	134436	165474	115828	135184	66333.8	61913.7	108584	106632	269813	287714
Asp-Lys	253647	211927	155916	363189	391564	229253	211909	151405	223684	181926	234429	192591	165007	197775	246722	157876	148391	188755	234934	178440	133418	217406	246473	342691
Asp-Met-Leu-Asp-Leu	2.45517e+06	2.58651e+06	1.32614e+06	2.11376e+06	2.19295e+06	2.60041e+06	2.11307e+06	1.29003e+06	972424	1.67151e+06	2.55764e+06	1.95033e+06	2.21061e+06	1.97684e+06	2.17952e+06	2.11266e+06	2.28528e+06	1.78205e+06	2.60158e+06	2.41794e+06	1.71678e+06	1.76224e+06	1.75038e+06	2.24168e+06
Asp-Nap-OH	389720	395335	412557	345144	381748	388979	397720	402871	377196	379391	397049	379995	390619	389578	406983	348701	407180	395528	423452	385281	393525	364100	412960	431454
Asp-Phe	47637.4	40427.6	30283.6	28545.8	53086.1	39723.3	56136.7	53916.4	52431.1	31650.8	54740.3	52994.2	44931.6	49319.7	58521	65796.9	57050.7	68476.7	42994.4	41291.1	57228.9	60248.2	232686	213247
Asp-Pro-Thr-Ile-Glu	341282	266291	371837	186970	274681	122967	204302	183642	158918	160676	213474	178944	218937	347720	403710	474373	408272	340535	165391	106952	142096	102653	161330	166805
Asp-Ser-Val-Ile-Ser	53473.1	73441.7	32133.3	89702	56210.1	63796.8	2.52297e+06	3.13458e+06	1.63986e+06	610326	2.73849e+06	931995	64951.5	185559	333904	320319	137675	282384	1.51838e+07	1.36598e+07	1.33025e+07	7.11017e+07	1.8535e+06	1.60994e+06
Asp-Trp	119047	125028	100176	106127	110281	122379	193547	168516	183366	167427	168561	185008	130647	79124.8	153237	162453	106978	150000	42409.3	46558.3	74788.8	59565.9	140444	121048
Asp-Tyr-Glu-Lys	10312.2	4516.46	2421.43	6557.17	4665.19	4213.77	23865	23547.6	16791.7	29203	16525.7	10139.5	18226.1	5067.2	60848.7	49646.3	8559.17	20334.5	2.93319e+06	1.80257e+06	8.96288e+06	8.66979e+06	540371	357036
Asp-Val-Ala-Arg	6366.75	13022.7	2416.6	1303.12	11401.4	10664.5	48395	104802	60738.6	55481.1	91623.8	43042.5	34394.5	27550.9	65900.5	50848.4	14708.9	13888.3	4.77876e+06	2.98421e+06	1.4481e+07	2.50322e+07	269462	330221
Asperuloside	180582	164908	196911	191876	177118	171657	193282	206596	207309	186600	194619	181345	205502	220965	222904	173850	212987	197932	236358	174882	186850	188915	205395	232392
Astaxanthin	1.00127e+06	1.01599e+06	945288	993770	1.00268e+06	1.05456e+06	953859	961472	953019	935306	1.02681e+06	897709	825248	874829	1.00394e+06	834729	901498	779221	973264	1.01254e+06	871675	922771	914123	942021
Atazanavir	179527	84619.9	49982.7	151837	110943	43916.5	26146.3	29775.5	38400.2	50057.6	27335.6	11731.7	7647.2	17627.6	18779.6	18205.1	23211.5	24715.7	68658.3	26565.4	24215.6	20086.7	16037.2	11328.1
Austalide B	407306	305242	219040	326401	277994	182306	229546	249509	180734	191932	111196	347979	346103	322872	356821	327480	240488	255467	203841	108598	349977	176298	222051	259904
Austidiol	217263	163674	184052	168538	157614	165655	158123	154418	143724	149695	135353	131464	159056	174085	126890	131677	150587	139769	124345	108790	99129.5	89751.1	134600	110652
Avadharidine	1.99282e+06	645980	1.4754e+06	755813	783529	726114	729231	734835	587198	872778	1.92069e+06	668296	896140	856583	750952	727358	593128	663287	973929	917758	560225	483714	869235	1.31125e+06
Avenoleic acid	117369	126674	105542	124854	151546	105571	211359	194982	138083	157489	192071	100369	96110.8	135374	98443.6	85598.2	115300	154765	180495	176784	262421	282643	162340	151833
Avermectin A1a aglycone	608023	567271	510943	533412	422157	509374	468874	492794	483745	473225	548758	486134	496271	489698	533804	480969	536572	463942	415966	426239	451871	422645	481233	491822
Avermectin B1a aglycone	79499.7	80006	38143.8	96759.7	72005.7	33320	56925.1	105528	23794.4	22976.5	98063.4	38829.1	787859	1.01323e+06	653991	674528	1.13795e+06	1.33002e+06	563065	564862	2.60125e+06	2.66099e+06	190431	156461
Azelaic Acid	2.46666e+06	2.10388e+06	1.94593e+06	2.07598e+06	2.59974e+06	2.2222e+06	2.07669e+06	2.38778e+06	3.02243e+06	2.26234e+06	2.33489e+06	2.71039e+06	2.02941e+06	2.06247e+06	2.45554e+06	2.24775e+06	2.21188e+06	2.28948e+06	2.24455e+06	2.0487e+06	2.04615e+06	1.9081e+06	3.50138e+06	3.60663e+06
Bafetinib	8200.54	16176.9	1141.27	5616.21	2555.73	6560.82	39055.7	44163.1	21623.1	22004.6	46805.7	26459.9	50459.9	44837.5	75133.1	70233.3	43794.7	53626.6	65388.3	72803.5	138627	131424	150917	147273
Baicalin	195706	192684	93895.4	34764.8	56363.9	235957	325599	352002	715970	561011	343153	667726	357383	65645.8	371701	351028	75683.9	438980	605356	606036	878844	867515	962867	994091
Barbital	705028	850536	776363	626330	1.49108e+06	1.87827e+06	686578	1.57364e+06	1.4901e+06	613408	728987	551729	940326	626167	835693	1.095e+06	972549	1.00219e+06	916964	789242	480468	870526	615862	1.82455e+06
Bardoxolone	1.9546e+06	1.96577e+06	2.26274e+06	1.781e+06	1.2911e+06	1.88725e+06	1.31602e+06	1.77616e+06	1.33242e+06	1.57304e+06	1.76153e+06	1.47312e+06	1.05593e+06	1.27734e+06	1.04896e+06	1.18104e+06	1.31372e+06	775094	1.83658e+06	2.02381e+06	2.46116e+06	2.60474e+06	1.07621e+06	1.16276e+06
Behenic acid	1.07544e+07	8.32723e+06	1.04327e+07	9.09585e+06	1.16178e+07	1.35596e+07	1.29894e+07	9.41803e+06	8.63943e+06	1.4761e+07	1.65909e+07	1.13578e+07	1.33512e+07	1.38329e+07	9.08374e+06	8.28265e+06	1.57488e+07	9.80449e+06	1.7122e+07	1.67423e+07	1.24877e+07	1.39021e+07	1.12209e+07	1.35867e+07
Bellendine	49374.2	28659.8	29851.2	17443.6	19544.8	30584.8	23303.4	22451	28586.2	16309.9	41689.7	18441.5	40731.4	8945.01	17940.4	39137.3	29843.1	20560.7	6871.6	4186.67	614.859	911.093	17183.3	22459.6
Benazepril	345636	265542	175032	179546	150152	155969	154669	118003	127392	187669	130983	135395	115468	111015	152510	145464	95641	125542	136750	148624	137962	129861	141366	134418
Benzaldehyde	9.68882e+06	9.85889e+06	8.64069e+06	8.12595e+06	8.44956e+06	8.49269e+06	1.16082e+07	1.06738e+07	1.21338e+07	8.7419e+06	1.02653e+07	1.02105e+07	9.61302e+06	8.16102e+06	1.02807e+07	1.06737e+07	7.87456e+06	1.04609e+07	1.18096e+07	1.14968e+07	1.62005e+07	1.57804e+07	1.18085e+07	1.19875e+07
Benzamide	97333	109004	88502.9	163633	158171	156996	145828	110866	139894	169692	117389	88139.9	125819	110378	88461.9	106994	102668	75900.5	91353.7	86698.7	70538.6	87870.4	169362	171698
Benzamidine	7.53913e+06	7.48465e+06	6.30363e+06	7.06519e+06	6.76612e+06	8.23282e+06	6.97372e+06	6.65849e+06	6.35303e+06	6.37005e+06	6.75773e+06	7.46441e+06	7.33937e+06	6.81746e+06	6.50808e+06	6.50541e+06	6.63921e+06	6.39015e+06	5.64317e+06	6.39321e+06	4.76791e+06	5.19556e+06	6.10607e+06	7.62588e+06
Benzenesulfonamide, 2-(cyclohexylamino)-5-nitro-N-((pentylamino)carbonyl)-	674467	603873	315794	666770	665964	691649	342239	817136	373743	1.18895e+06	697396	339038	368595	1.28763e+06	257134	228696	1.36364e+06	347844	1.75224e+06	1.39979e+06	600546	718811	603945	580588
Benzoyl phosphate	160644	152636	175604	138288	112694	159450	135312	156101	129543	140503	165782	138195	151922	151712	151142	137409	137068	146923	443780	390273	311456	323663	286590	319809
Benzoyl-beta-D-glucoside	24070.6	23989.1	29209.9	18466.3	34718.3	24524.1	16013.6	19823	19183.1	17601.6	16751.4	18595	12779.1	14796.7	22338.5	20273.6	15036.2	24727.3	16877	16837.1	7423.31	10643.3	18888.6	13938.9
Benzoylformic Acid	75252.6	70973.1	50735.5	61113.8	106717	63318.3	61026.2	74662.3	84357.6	66983.8	83202.3	81166.5	51159.7	55830.3	89256.6	77466.2	63034	76652	205564	211006	111872	109510	221736	240773
Benzyl alcohol	9.09244e+06	9.50304e+06	8.05134e+06	7.5222e+06	8.72693e+06	7.86193e+06	1.00521e+07	9.7618e+06	1.12832e+07	8.53781e+06	9.91339e+06	9.26034e+06	9.35455e+06	7.08681e+06	9.81744e+06	9.76628e+06	7.70124e+06	9.18982e+06	1.09503e+07	1.06419e+07	1.41136e+07	1.45984e+07	1.05256e+07	1.12917e+07
Benzyl n-[(2s)-4-methyl-1-[[(2r)-4-methyl-1-[[(2s)-4-methyl-1-oxopentan-2-yl]amino]-1-oxopentan-2-yl]amino]-1-oxopentan-2-yl]carbamate	2.52137e+06	2.14391e+06	2.64046e+06	2.66091e+06	2.9554e+06	2.26244e+06	2.3651e+06	2.76613e+06	3.03119e+06	3.02874e+06	2.61814e+06	3.13252e+06	2.49538e+06	832280	3.56724e+06	4.07962e+06	2.43477e+06	3.24184e+06	1.25808e+06	1.27373e+06	155966	99141.9	1.50376e+06	1.41008e+06
Bepridil	5.98286e+06	6.4597e+06	4.74674e+06	5.87672e+06	3.68548e+06	5.34249e+06	3.69941e+06	3.13401e+06	3.10182e+06	4.8918e+06	5.16811e+06	4.70102e+06	3.79319e+06	4.70214e+06	3.41938e+06	3.28882e+06	4.72405e+06	4.54496e+06	3.91057e+06	4.32675e+06	3.18171e+06	2.93576e+06	2.89064e+06	3.23851e+06
Betaine	1.24666e+07	1.07445e+07	8.24038e+06	8.0945e+06	1.15615e+07	1.02484e+07	1.72662e+07	1.70772e+07	1.52037e+07	1.38898e+07	1.89828e+07	1.46981e+07	1.63243e+07	1.44528e+07	1.35593e+07	1.64485e+07	1.40051e+07	1.53084e+07	3.21319e+07	3.39027e+07	4.57488e+07	5.12796e+07	3.19943e+07	3.36944e+07
Betaxolol	107131	58436.9	103733	35535.2	26303.9	110377	29651.9	62651.4	93342.6	45433.7	47225.9	51014.1	25105.3	445958	58802.1	41601.9	46276.5	57698.9	19213	28207.5	94267.8	75608.4	68256.2	59004.2
Bicine	91093.5	129210	75020.4	206288	328700	141768	148935	114366	121715	111648	138946	117059	91267.9	109983	88069.8	148185	86335.4	90532	102358	127423	93312.3	144000	130690	160053
Biopterin	205706	170238	179942	199649	176461	186096	110497	162694	158370	56920.1	166813	101669	149354	153597	84379.1	100800	147208	140790	222324	159915	222466	236429	292380	278549
Biotin	134830	137134	194811	191937	259039	221720	123357	163639	383895	130717	163300	220621	261751	225412	200135	239891	226341	169423	312284	281714	146516	169208	205472	205438
Biotinamide	199317	191124	205965	156280	217304	166202	221325	255678	258747	139803	249466	178907	152790	104855	150016	168286	115958	157951	377632	397029	254348	267778	379085	330029
Biphenyl-2,3-diol	113974	114568	135086	114324	104074	106433	73166.4	81150.8	123980	36083.3	81319.3	116979	67605.2	75950.8	70932.8	77383.4	90550.7	59803.3	36591	45806.7	12712.9	15462.6	27944.5	31368.4
Bis(1-inositol)-3,1'-phosphate 1-phosphate	1.55873e+07	1.83248e+07	1.53096e+07	1.40943e+07	2.1653e+07	1.97004e+07	1.58654e+07	1.96215e+07	1.86316e+07	1.96964e+07	1.94998e+07	1.9094e+07	1.66518e+07	1.61466e+07	1.48558e+07	1.68065e+07	1.52824e+07	1.90744e+07	3.123e+07	2.80412e+07	2.59637e+07	2.597e+07	2.87076e+07	2.86606e+07
Bisphenol AF	1.25353e+07	1.30218e+07	1.04097e+07	1.26803e+07	1.52244e+07	2.5256e+07	1.61976e+07	1.36495e+07	1.86436e+07	1.49357e+07	1.4148e+07	1.50637e+07	1.41094e+07	1.19646e+07	1.24421e+07	1.43882e+07	1.19023e+07	1.08062e+07	1.29162e+07	1.18756e+07	9.72618e+06	9.35839e+06	1.61853e+07	1.87215e+07
Bissalicyl fumarate	1.12805e+06	1.05811e+06	881138	1.03688e+06	1.26493e+06	937728	648875	685363	1.45527e+06	1.40167e+06	888732	1.24432e+06	1.40982e+06	671230	1.62933e+06	1.92464e+06	755328	1.47268e+06	302184	277960	150227	153337	391797	353737
Bissulfine	6.39347e+06	6.17386e+06	6.31354e+06	5.17553e+06	4.99317e+06	6.36461e+06	6.15197e+06	6.65558e+06	6.99608e+06	7.86593e+06	5.732e+06	6.17886e+06	8.14036e+06	8.67955e+06	6.28254e+06	7.44786e+06	8.75902e+06	6.87038e+06	5.95852e+06	6.32103e+06	5.3581e+06	5.58943e+06	5.27741e+06	4.70494e+06
Bosutinib	90883.6	83742.4	78515	70617.2	70211.9	73587.2	112838	102572	114389	93141.3	105352	102388	98233.2	71721	92509.7	94047.5	79159.6	95940.2	93647.2	97700.1	151882	147675	80569.2	82192
Brevianamide A	7617.78	9783.8	8189.76	6216.49	9749.05	9753.4	13530.2	11384.4	14141.1	14535.8	13900.9	13581.9	12232.7	10860.4	7670.06	6179.07	7801.79	10570.9	12566.4	10103	7164.6	10442.9	21518.9	20033.5
Brinzolamide	49913.3	34327.9	37754.4	32196.6	25913.4	23465.7	44824.2	54411	53818.5	40447.9	50774.7	29890.8	49931	40003.5	40260	53063.6	41013.9	47829.4	45223.2	39357.5	91718	61367.7	30954.3	44215.4
Bromhexine	631354	479875	447382	1.19429e+06	1.24927e+06	834263	742765	431036	550432	550173	548128	775600	399011	274071	488908	413004	325809	459619	191588	242319	409290	470665	664471	845607
Bromopride	198263	223185	138290	14000.2	26290	142455	176463	91503.1	393109	82155.7	87818.6	128596	276443	18716.5	264912	255209	20288.6	192060	21285.1	26691.2	151321	175815	160319	178234
Browniine	6.82114e+06	1.10061e+07	7.31528e+06	1.12356e+07	8.49741e+06	1.10629e+07	6.79723e+06	6.19589e+06	8.23037e+06	1.06147e+07	8.7822e+06	1.07372e+07	1.04444e+07	1.28689e+07	1.13644e+07	1.04033e+07	9.35313e+06	1.1778e+07	7.83324e+06	7.10888e+06	5.39068e+06	3.63831e+06	1.26145e+07	6.2365e+06
Bufalin	5.2703e+07	5.38976e+07	5.89106e+07	4.59678e+07	6.35523e+07	6.59619e+07	4.22618e+07	5.20904e+07	4.45367e+07	5.27899e+07	5.01442e+07	4.99687e+07	5.43382e+07	5.31424e+07	6.00972e+07	4.62092e+07	5.04266e+07	4.82808e+07	4.15106e+07	5.04086e+07	4.27181e+07	4.8592e+07	4.49017e+07	3.88364e+07
Bufexamac	1.99048e+06	1.90034e+06	732605	1.95847e+06	1.47963e+06	659156	1.12573e+06	2.30469e+06	688369	573850	2.28036e+06	624668	1.57881e+07	2.47818e+07	1.52346e+07	1.56617e+07	2.41387e+07	3.04086e+07	1.15239e+07	1.10269e+07	5.32916e+07	5.70474e+07	3.64071e+06	3.39473e+06
Bufogenin	181965	189202	37531.9	156256	350082	101066	19237.3	55052.1	53534.4	45714.8	35703	39294.8	19062.6	42034.2	38896.1	49030.7	48489.6	24252.4	290327	269792	49709.2	45724.6	78104.9	71571.6
Buprenorphine Glucuronide	14996.2	24825	23623.3	23231.5	21814.5	25622.7	21616.7	25112	24084.6	29262.6	17537.6	32177.1	22985	20494.8	21640.2	20195.4	22167.6	21790.5	9803.48	17069.3	8751.82	7347.92	20195.4	19620
Butabarbital	31836.3	26163.4	13756.6	7241.99	10947.7	22660.3	68974.6	84781.4	33344.5	66379.6	73097.8	111104	47171.9	22058.4	124083	118152	33476.1	34172.3	9	9	9	9	9	9
Butaprost (free acid form)	6519.84	8228.1	6762.41	13326.8	9552.59	11503	23132.1	22427.6	15954.1	16493.4	22991.2	15788.7	11042.6	9156.52	9531.17	8636.5	10937.6	8488.53	7879.26	5225.18	9	9	10408.1	14821.9
Butenoyl-PAF	4.74367e+07	4.79788e+07	5.05847e+07	4.04547e+07	3.56692e+07	4.17447e+07	2.02917e+07	2.42762e+07	2.26024e+07	2.19773e+07	2.3738e+07	2.48127e+07	3.13353e+07	3.16881e+07	3.03855e+07	2.76793e+07	3.24471e+07	2.81304e+07	1.13293e+07	1.11356e+07	6.38301e+06	6.57887e+06	1.90485e+07	1.81015e+07
Butoconazole	120769	107900	90969	82894.1	106518	82381.2	74858.4	99014.2	92106.3	74438.1	93663.6	95296.5	64453.9	69622.8	79229.5	71828.2	67521.8	71934	108765	107619	75895.6	71568.5	109406	98825.3
Butylamine	35455.7	66711.2	100774	9	140249	96664	169796	77858.3	131566	38569.7	145859	130065	80291.1	107793	59876	102129	68295	89566.1	170951	97505.3	381909	473980	317731	234270
C25H50NO6P	374402	424800	452199	305475	571848	442681	564537	499671	868885	694256	635176	793268	447709	313521	428219	454433	363101	541043	156003	142621	74261.2	88724.5	249780	305401
CAP-palmitate	726985	716639	688306	1.28424e+06	763833	923098	864174	915399	802819	875391	1.21098e+06	1.01397e+06	772407	1.04116e+06	878531	1.02092e+06	1.05505e+06	885692	1.20445e+06	1.76664e+06	1.68063e+06	1.37613e+06	1.21729e+06	990004
CID 10348646	6.01489e+06	2.57963e+06	4.26456e+06	4.99544e+06	5.21256e+06	3.81625e+06	2.98298e+06	2.40791e+06	3.6607e+06	4.17657e+06	3.27504e+06	3.4525e+06	2.86436e+06	3.48303e+06	4.21471e+06	5.08229e+06	5.16512e+06	1.62443e+06	2.88592e+06	1.88061e+06	4.73812e+06	4.0785e+06	1.32054e+06	2.01619e+06
CID 124201679	460906	387854	663499	481461	610067	515783	421849	466727	438798	487105	432552	315365	419684	251928	164892	539826	332736	363886	544262	365333	285501	364464	231083	256500
CID 53394092	8.46195e+06	8.40388e+06	1.10706e+07	8.37196e+06	1.19917e+07	9.39455e+06	7.56538e+06	8.11196e+06	6.94735e+06	7.953e+06	7.82195e+06	7.76104e+06	9.13801e+06	9.66746e+06	9.3804e+06	7.49407e+06	1.02643e+07	1.02815e+07	1.02036e+07	1.05068e+07	7.21499e+06	7.55073e+06	6.61056e+06	7.23269e+06
CID 72734303	1.59612e+06	1.80378e+06	291323	1.18499e+06	951818	434814	246599	760784	496590	215142	635285	194870	124027	98371.4	330315	299138	96506.4	124179	370995	332349	167145	170577	291105	315225
CMPentylF	13608.1	13802.5	14750.5	13875.1	19367.1	12881.7	13701.5	18366.6	22287.9	17530	23302.9	22564.2	24911	16020.5	22746.2	18494.3	18340.9	23143.9	14975.4	15072.2	17508.3	19698.2	18610	18386.1
CP 47,497-C8-homolog C-8-hydroxy metabolite	783727	846985	705637	1.06741e+06	1.05936e+06	982412	517418	716475	689827	772507	643504	790420	763134	853172	833387	762824	814318	785025	853123	850781	659445	727549	539759	555801
CYCLOPIAZONIC ACID	4.69435e+06	4.56717e+06	4.76758e+06	4.08798e+06	4.94348e+06	4.20155e+06	4.8013e+06	4.36449e+06	4.59897e+06	4.33457e+06	4.27675e+06	4.18881e+06	4.77716e+06	4.3725e+06	4.69888e+06	4.77329e+06	4.92265e+06	4.15274e+06	4.87835e+06	4.37968e+06	4.67021e+06	4.52263e+06	4.34799e+06	3.86586e+06
Cabergoline	9	9	9	9	9	9	13061.7	13946.6	6826.83	9305.1	1785.65	745.096	9	9	9	9	9	9	4.53752e+06	5.08258e+06	3.69529e+07	3.27391e+07	876054	884270
Caffeic Acid	195562	195361	172579	125245	288896	263976	362908	377333	514736	409268	368670	226688	156669	353491	271845	252286	379474	290230	48220.3	51682	22007.2	16341.4	49079.1	90679.5
Caffeine	7452.56	7254.34	7468.24	8943.51	5966.25	2851.81	11037.9	10090	8496.49	4908.05	9919.43	9413.08	7807.16	9111.23	10958.6	61021.7	8380.05	9404.23	9921.17	50120.7	12010.8	7988.68	10562.8	9667.27
Caffeyl alcohol	5.99581e+06	7.33355e+06	6.84592e+06	5.82432e+06	6.8042e+06	5.26564e+06	5.6499e+06	6.73876e+06	7.8663e+06	7.82428e+06	6.19168e+06	5.05577e+06	4.42327e+06	4.97733e+06	7.19689e+06	6.23166e+06	3.68278e+06	7.22577e+06	4.36868e+06	6.81511e+06	5.06685e+06	5.51154e+06	5.00092e+06	4.05129e+06
Calcitriol	26551.1	22701.7	25706.5	17772.2	35874.3	26149.6	43684	58966.3	35983.3	31069.6	58581.7	36774.2	23345.7	26979	45616.7	42608.9	38103.9	28425.4	53662.2	73102.4	68891.4	55648.3	57868.7	54958.9
Caldine	405169	446027	441632	358801	364148	368018	357331	352441	352368	342741	345225	353330	423118	281926	371371	335304	376531	371712	287833	296360	257261	241638	242547	293604
Candesartan cilexetil	341205	351954	382514	386200	318450	368855	371520	513264	458877	375187	502850	379196	349880	305273	253772	319389	392210	403264	342474	435797	321670	397532	330172	316996
Cannabidiol dimethyl ether	256775	154811	11078.4	37507.1	1.19159e+06	38246.6	2.04825e+06	1.64807e+06	212886	1.90347e+06	1.6403e+06	3.21582e+06	448379	231353	29367.8	21739.1	310472	49486.9	10746	23012.8	63265.4	95644.7	32753.1	46789.8
Capivasertib	649327	633886	481671	527772	503347	493814	307109	344692	318217	397689	368036	333942	406353	413012	296434	305088	419126	313022	488935	443694	330040	292999	332494	291440
Caprolactam	18092.4	25307.3	16031.8	30320.6	41198.8	26730.1	33108	27350.5	39715.8	30608.6	24100.8	23571.6	31224.2	16628.2	26530.5	15224.3	17943.8	15676.5	32546.6	32797.6	22758.2	19249.9	25606.6	31824.8
Capsiate	1.9946e+06	2.24211e+06	1.79648e+06	3.50713e+06	5.76507e+06	2.29434e+06	1.04848e+06	3.7518e+06	938874	4.15545e+06	3.65884e+06	1.59459e+06	966043	4.55817e+06	811125	746671	4.398e+06	1.55252e+06	1.40678e+07	1.32257e+07	2.85499e+06	3.3587e+06	4.33537e+06	4.2156e+06
Carbaprostacyclin-biotin	213735	176949	141808	200992	175911	254611	143368	230917	114322	157513	150776	96108.9	105958	195895	89945.2	81605.9	215208	148428	238278	217714	145799	206196	104645	119286
Carbenoxolone	27082.7	33267.8	26055.9	16537.5	26812.8	29576	358920	369961	248271	262156	309882	135060	149852	481501	232096	208516	616267	230246	29454.7	33963.6	44142.6	52286	34626.5	35998.6
Carboxyphosphamide	542009	1.19092e+06	970032	845912	835894	1.00706e+06	1.03513e+06	767239	1.13027e+06	711161	707623	725265	1.34956e+06	565062	601582	1.26618e+06	645292	553887	1.32765e+06	1.76626e+06	1.06423e+06	1.30616e+06	1.35931e+06	1.36504e+06
Carglumic acid	37918.5	26585.8	29070	33946.3	35467.4	56173.6	41516.2	35745.8	42887.8	35006.7	31914.2	29016.1	34645.7	25804.7	29222.6	29613	30059.2	26662.8	35555.8	25965.9	23615.6	19785.6	33712.9	35007.3
Carmamycin B	9	9	9	9	9	9	35355.7	42650.7	40329.4	21358.7	44805.3	20601.9	31990.9	29450.7	72511.1	67648.9	34519.9	83072.3	2.28153e+06	2.17937e+06	9	9	519367	475091
Carnitine C10:1	390660	540227	380348	542289	832435	434098	330966	657979	273753	624037	649933	427793	270184	672344	224798	186188	620527	191380	1.25006e+06	1.2447e+06	56238.1	156045	482423	551929
Carnitine C11:1	31538.5	35811.4	29262.2	60298.4	90197	51574.7	34809.3	79166.9	38414.2	33206.1	69568.9	44615.3	33117	56025.6	26810.4	22805.2	57112.4	18195.9	789300	446707	614299	695454	247068	254018
Carnitine C12:0	81915	81603.6	81907.1	126295	191494	82897.6	61009.5	152665	99182.1	117789	152122	102290	56127.3	108064	65422.7	64123.1	117216	73906.3	370665	352699	153769	150882	179283	202705
Carnitine C12:1	123871	116642	103600	231827	493001	210302	129310	520111	229513	302124	489544	254656	147188	387763	124730	126767	347795	133222	850501	764634	315682	355704	294315	341171
Carnitine C14:0	1.07623e+06	1.08792e+06	917620	1.32275e+06	2.65907e+06	1.30677e+06	898923	2.0634e+06	1.06369e+06	1.30685e+06	2.00944e+06	1.44581e+06	829740	1.39473e+06	729808	760387	1.40585e+06	935811	6.49239e+06	6.03279e+06	2.33446e+06	2.50354e+06	3.85245e+06	3.74393e+06
Carnitine C14:1	1.06817e+06	1.05847e+06	1.05145e+06	1.5639e+06	2.40467e+06	1.18302e+06	905794	2.72094e+06	963729	1.9107e+06	2.65522e+06	1.78071e+06	609595	1.90988e+06	735282	825448	1.87819e+06	887812	4.83497e+06	4.29385e+06	1.77436e+06	1.87468e+06	2.51701e+06	2.47916e+06
Carnitine C14:1-OH	82076.1	74252.1	61908	165930	202974	93264.9	47526	146511	71231.3	92925.9	146087	98405.7	33956.1	95509.4	37864.6	39654.1	116346	68944.2	627543	635167	130659	118214	173084	174691
Carnitine C14:2	415324	392209	412941	601339	731940	398268	317238	822245	355944	538216	809426	541628	210492	558828	259613	217247	521874	273373	1.118e+06	1.23049e+06	516182	581649	681605	622628
Carnitine C14:2-OH	98910.1	88868.5	67326.3	180774	262806	110473	52285.1	166550	78457.8	130723	180761	120255	33722.3	111768	49438.4	63158.5	120195	69724	869229	828891	218413	242097	169072	182376
Carnitine C14:2:DC	742545	835603	805994	1.13583e+06	2.03395e+06	948068	653796	1.87616e+06	614594	1.11386e+06	1.92831e+06	1.1585e+06	480621	1.36545e+06	513675	515123	1.43163e+06	616009	5.16532e+06	4.71357e+06	1.88482e+06	2.09012e+06	2.75072e+06	2.91375e+06
Carnitine C16-OH	2.7049e+06	3.13922e+06	2.30413e+06	2.08957e+06	2.39457e+06	2.72966e+06	2.90889e+06	2.47115e+06	2.32477e+06	2.56376e+06	2.5684e+06	2.45263e+06	2.67376e+06	2.6211e+06	2.27821e+06	2.71807e+06	2.63232e+06	2.54123e+06	2.31489e+06	2.30637e+06	2.12463e+06	2.04109e+06	2.09644e+06	1.91524e+06
Carnitine C16:1	883679	922752	820195	1.33484e+06	2.30757e+06	1.00179e+06	717921	1.99391e+06	649376	1.25459e+06	2.054e+06	1.24506e+06	550641	1.45201e+06	584843	592650	1.5736e+06	696208	5.71698e+06	5.3123e+06	2.27816e+06	2.16581e+06	3.19374e+06	3.13685e+06
Carnitine C16:2	315390	313432	282951	449436	676300	347612	268113	584157	375806	445800	697116	460415	162942	368473	190491	206181	434086	226345	1.68822e+06	1.63319e+06	639680	620896	850490	899065
Carnitine C16:2 Isomer1	142121	236590	213307	301889	520050	232947	178095	433858	271829	263461	487450	324984	132583	233356	153768	132685	368505	132854	1.26312e+06	948219	503517	481450	627903	662375
Carnitine C18-OH	85054	81805.8	60882.8	82106.7	69614.3	75360	79441.2	123447	75098.3	85890.9	133394	103793	114657	81457.9	64048.4	60849.7	88032.9	49855.5	132373	132749	207235	194067	101627	87880.8
Carnitine C18:0	68562.3	63208.4	49319.4	79647.9	116226	75706.9	43976.9	88257.1	33345	72247.2	79569.2	76610.5	25275.1	77401.8	25069.7	29948.4	63871.5	24808.9	278867	240279	151610	169854	135141	140404
Carnitine C18:1	1.75326e+06	1.80504e+06	1.74192e+06	2.28413e+06	3.13516e+06	2.18327e+06	1.41381e+06	2.5597e+06	1.22728e+06	2.07283e+06	3.2386e+06	2.98456e+06	1.10317e+06	2.33121e+06	867742	1.0905e+06	2.52383e+06	1.13425e+06	8.48621e+06	7.22947e+06	4.53781e+06	4.41309e+06	3.55159e+06	4.87573e+06
Carnitine C18:1-OH	82205.7	99295.5	67299.6	124093	181346	91675.9	80882.7	155682	73724.1	120787	195891	98869.6	56874.1	104314	53264.1	55483	116575	60153.3	403755	391603	159980	167269	115105	167858
Carnitine C18:2	1.84229e+06	1.3537e+06	1.54803e+06	2.6517e+06	3.11043e+06	1.85694e+06	1.55217e+06	2.8461e+06	1.6188e+06	2.11522e+06	2.74016e+06	2.24768e+06	945167	1.62891e+06	821407	978435	1.68485e+06	1.03983e+06	6.77097e+06	6.81359e+06	3.91198e+06	4.17543e+06	4.17138e+06	4.08393e+06
Carnitine C19:2	772178	298315	263182	397178	414539	265925	330715	170892	128051	388661	296263	186718	292996	186218	426441	212411	284369	135497	343531	121066	414999	260892	126426	443412
Carnitine C20:5	64939.4	55156.3	49710.9	60896.9	125018	73997.4	53853.4	92689.7	53623	81083.5	109024	64931.3	33653	74561.3	26175.2	29778.9	68264.2	21330.5	246379	236656	172015	193769	184805	202448
Carnitine C22:2	68871.9	60655.7	66301.9	73819.4	61322	66005.5	75726.6	76312.8	100231	107863	90978.3	109287	79614.5	87554.8	86081.9	92583.3	99355.2	77052.3	130021	120681	131807	140921	87789	89068.3
Carnitine C2:0	1.48375e+08	1.37374e+08	1.21596e+08	1.46391e+08	1.85687e+08	1.74757e+08	1.03053e+08	1.52042e+08	1.20509e+08	1.13309e+08	1.56368e+08	1.48697e+08	9.50901e+07	1.48248e+08	1.27415e+08	1.23445e+08	1.55493e+08	1.24624e+08	1.67891e+08	1.61763e+08	126002850	1.23774e+08	1.36217e+08	1.33027e+08
Carnitine C3:0	1.41094e+07	1.45283e+07	1.30401e+07	1.17188e+07	2.74111e+07	1.73656e+07	1.84391e+07	2.11084e+07	3.4912e+07	2.22824e+07	1.88532e+07	2.27258e+07	1.52262e+07	1.43807e+07	1.55227e+07	1.5689e+07	1.7376e+07	1.36113e+07	3.63674e+06	9.49366e+06	1.17988e+07	1.07034e+07	8953025	1.46437e+07
Carnitine C4:0	1.66734e+07	1.76632e+07	1.80462e+07	1.46308e+07	2.61988e+07	1.68091e+07	1.41231e+07	2.52839e+07	3.515e+07	1.69329e+07	2.49479e+07	1.79855e+07	2.48999e+07	2.42256e+07	4.70542e+07	4.98348e+07	2.5458e+07	2.93788e+07	1.27029e+07	1.21281e+07	9.04736e+06	1.09343e+07	1.61896e+07	1.58225e+07
Carnitine C5:0	3.21748e+06	3.41936e+06	2.95179e+06	2.89696e+06	4.38335e+06	3.3426e+06	4.07791e+06	4.48015e+06	6.35018e+06	3.01713e+06	4.67187e+06	4.10251e+06	3.92407e+06	2.4194e+06	4.31964e+06	4.53027e+06	2.79304e+06	4.35581e+06	3.70155e+06	3.60094e+06	4.04152e+06	4.1002e+06	5.50146e+06	5.52099e+06
Carnitine C5:1	200992	210302	211721	143840	219363	202505	230764	274048	259228	160320	271749	166347	169750	128234	136406	130962	104392	165962	419647	357311	249732	272870	332074	331542
Carnitine C5:DC	18644.7	28019.3	37824.3	37287	81387.9	33328.2	26405.4	62161.3	60142.5	24637.3	58073.7	45851.5	27187.6	37764.7	24794.9	35358	50545.8	28518.6	31454.5	39750.9	26820.3	19061.7	38754.3	38230.5
Carnitine C6:0	822006	984213	788171	1.4008e+06	2.11851e+06	941013	553128	1.39196e+06	1.00007e+06	1.29776e+06	1.38942e+06	910708	360372	1.64182e+06	430459	330293	1.57663e+06	426321	1.314e+06	1.35054e+06	676179	661958	637164	592819
Carnitine C8-OH	118032	140631	175616	178990	325560	132429	142451	264579	98205.1	135624	251938	98355.5	114764	177645	146223	144424	285560	96190.3	710988	437689	255946	269831	231127	215449
Carnitine C8:0	262100	263696	202274	381428	627085	313980	166063	419065	187895	347698	423400	228294	123002	459911	135200	108466	495807	123036	587622	550001	355858	364732	342753	304180
Carnitine C8:1	267481	260285	279182	296441	399130	280834	194052	297252	226979	208615	293172	254340	156977	284936	132187	139383	294348	150668	449901	417677	262709	281045	181067	178340
Carnitine isoC4:0	1.66734e+07	1.76632e+07	1.80462e+07	1.46308e+07	2.61988e+07	1.68091e+07	1.41231e+07	2.52839e+07	3.515e+07	1.69329e+07	2.49479e+07	1.79855e+07	2.48999e+07	2.42256e+07	4.70542e+07	4.98348e+07	2.5458e+07	2.93788e+07	1.27029e+07	1.21281e+07	9.04736e+06	1.09343e+07	1.61896e+07	1.58225e+07
Carnitine ph-C1	80148.7	73036.6	67411	62998.4	147713	85660.2	177902	141043	192687	154646	134602	117285	116059	117891	132960	116625	165414	137703	15656.6	17506.5	21013.9	20124.7	18473.3	15488.5
Carnitine-2-methyl-C4	3.21748e+06	3.41936e+06	2.95179e+06	2.89696e+06	4.38335e+06	3.3426e+06	4.07791e+06	4.48015e+06	6.35018e+06	3.01713e+06	4.67187e+06	4.10251e+06	3.92407e+06	2.4194e+06	4.31964e+06	4.53027e+06	2.79304e+06	4.35581e+06	3.70155e+06	3.60094e+06	4.04152e+06	4.1002e+06	5.50146e+06	5.52099e+06
Carnitine C9:1-OH	128574	139875	147239	153819	186928	152239	123368	46701.7	43942.8	128412	210018	139354	151655	199810	122683	106688	251364	126252	317529	351542	255673	230680	110019	110647
Carnosic acid	1.27218e+06	1.60413e+06	1.33777e+06	1.75794e+06	2.16863e+06	1.6036e+06	695293	1.78778e+06	528529	1.82586e+06	1.57086e+06	808624	781609	1.92605e+06	851640	772928	1.60783e+06	966981	4.44242e+06	4.22223e+06	1.48323e+06	1.47447e+06	1.16228e+06	1.24564e+06
Carvedilol	678581	694504	481648	217316	189401	283179	193435	299434	167710	252185	275359	153895	232200	157854	193847	185186	166713	109651	230331	199305	181099	180454	231896	186497
Catechol	4.01527e+06	3.77934e+06	4.15452e+06	3.95119e+06	3.70985e+06	3.68447e+06	3.92909e+06	3.97467e+06	3.33007e+06	3.75773e+06	3.64703e+06	3.60182e+06	4.24675e+06	3.75039e+06	3.75508e+06	3.73012e+06	4.01982e+06	3.58668e+06	4.11411e+06	3.70267e+06	3.65612e+06	4.03194e+06	4.0959e+06	3.65313e+06
Celestrol methyl ester	1.66687e+07	2.55368e+07	1.47037e+07	1.53891e+07	1.55858e+07	1.67858e+07	9.39606e+06	1.19079e+07	8.42594e+06	1.31111e+07	8.60593e+06	9.80363e+06	1.05244e+07	7.41303e+06	1.02789e+07	1.17467e+07	6.57649e+06	1.35033e+07	4.91094e+06	7.01734e+06	2.4228e+06	1.17512e+06	1.0051e+07	6.77094e+06
Cellobiono-1,5-lactone	59186.4	61691.8	32752.3	42732.6	121775	59899.1	132131	151008	82001.2	136669	135265	153872	81409.5	102552	73086	69301.6	114778	104698	353758	342941	136438	149078	49294.7	51332.5
Cellobiose	719001	724211	192504	503271	343488	640391	248757	236176	333951	247389	219485	226284	1.98293e+06	256818	493267	450218	334513	429891	2.27241e+06	2.12487e+06	1.95452e+06	1.90187e+06	4.11326e+06	3.37707e+06
Cerberin	2.01538e+06	2.2974e+06	2.3733e+06	1.6117e+06	1.5071e+06	1.81558e+06	2.00631e+06	1.9238e+06	2.19442e+06	2.14602e+06	2.03754e+06	2.23274e+06	2.35758e+06	2.15782e+06	2.33473e+06	2.63405e+06	2.17819e+06	2.51472e+06	1.28185e+06	1.27296e+06	772393	839080	1.34606e+06	1.3598e+06
Chalcomoracin	615377	571922	184345	418252	600481	340562	102006	316920	309515	213319	316183	243709	67312.5	92829.2	249093	256850	130892	95745.3	516434	776101	380156	199060	438384	338434
Chamissonolide	1.22189e+07	1.22997e+07	7.31879e+06	1.13434e+07	1.31225e+07	7.69743e+06	8.41439e+06	1.24094e+07	1.27498e+07	7.99743e+06	6.86788e+06	1.13471e+07	1.32869e+07	1.15699e+07	6.67727e+06	1.14719e+07	1.10433e+07	8.46369e+06	1.151e+07	1.09864e+07	1.29364e+07	9.82937e+06	1.33129e+07	1.16012e+07
Chaps	68438.9	102168	85973.8	136784	181599	115040	52738.9	134018	134739	168677	171433	176397	151767	136509	137986	130555	110730	108008	125294	205845	92821.4	128596	87005.8	106831
Chenodeoxycholic Acid	46456.7	42996.3	6128.44	23172.2	71284.3	18587.3	58413.2	66107.9	45828.4	48987.6	65008.9	56964.8	952996	586615	188117	175796	664155	472582	38185.4	31795.3	178961	200680	24184.6	24730.3
Chinomethionat	6.73932e+06	7.02524e+06	6.7009e+06	6.43774e+06	7.13067e+06	8.61251e+06	7.08065e+06	7.31723e+06	7.55746e+06	6.68268e+06	7.19003e+06	7.61425e+06	7.77823e+06	7.08578e+06	8.22812e+06	7.58742e+06	7.6927e+06	7.6687e+06	7.71662e+06	7.78547e+06	6.3222e+06	6.53174e+06	7.46557e+06	7.0049e+06
Chlorambucil	200338	171434	103125	370016	543835	202618	61649.5	406665	99679.9	288278	295649	126270	46365.9	339309	73754.2	72363.7	426415	150307	1.17092e+06	1.38604e+06	219334	181655	180872	220389
Chloramine	1.88421e+06	1.64339e+06	1.27428e+06	1.66302e+06	1.66377e+06	1.74933e+06	1.70283e+06	1.9245e+06	1.52864e+06	1.71866e+06	1.96144e+06	1.86377e+06	1.64104e+06	2.15609e+06	1.7067e+06	1.84341e+06	1.92115e+06	1.58283e+06	1.80289e+06	1.80358e+06	2.85846e+06	3.99157e+06	2.38165e+06	2.31343e+06
Chloramphenicol	13594.5	13882.9	8307.62	7140.91	7305.12	6979.13	8416.67	12772.6	17831.2	15346.2	16308.6	12380.3	20058.9	5446.22	11184.5	10892.8	9668.28	24376.8	26543.3	36261.6	28268.9	23413.7	30981.2	31821.2
Chloramphenicol 3-acetate	2.05522e+06	2.02112e+06	1.99972e+06	2.0038e+06	2.0164e+06	1.949e+06	1.91316e+06	1.90124e+06	1.92522e+06	1.98076e+06	1.97331e+06	1.95082e+06	1.94482e+06	1.90546e+06	1.93102e+06	1.9175e+06	2.02708e+06	1.9583e+06	1.89164e+06	1.85752e+06	1.93157e+06	1.79172e+06	1.90872e+06	1.90427e+06
Chlorcyclizine	1.87871e+06	1.95537e+06	1.70453e+06	1.85437e+06	2.50425e+06	1.65137e+06	1.6777e+06	1.75925e+06	1.77544e+06	1.7486e+06	2.00139e+06	1.71059e+06	1.52464e+06	1.58089e+06	1.64247e+06	1.85767e+06	1.61985e+06	1.93936e+06	2.30118e+06	2.35421e+06	2.01394e+06	2.10641e+06	2.91738e+06	2.55503e+06
Chlorfluazuron	952140	716955	881925	638192	800541	680666	732449	898705	613872	616454	651196	714634	546957	678675	655807	610478	510698	647119	564659	519794	1.05098e+06	1.18664e+06	582918	590716
Chloromethyl methyl ether	6.07155e+07	6.13607e+07	6.42286e+07	6.49381e+07	6.56441e+07	6.22892e+07	6.36005e+07	6.16386e+07	5.60614e+07	5.76608e+07	6.2292e+07	6.44677e+07	5.92711e+07	6.02144e+07	6.00537e+07	5.94014e+07	5.89144e+07	5.85734e+07	6.26479e+07	6.04253e+07	6.36794e+07	6.65098e+07	6.3719e+07	6.19454e+07
Chloroxuron	281909	339825	331563	371175	352572	424680	351856	300839	273251	351379	364148	343765	316820	302051	314924	369077	385943	362539	41420.5	41115.3	868.75	9	226875	211177
Chlorpropamide	115376	113867	92923.7	82164.8	383026	158418	317169	438084	662882	1.2397e+06	434992	1.53655e+06	445930	1.58745e+06	1.32429e+06	1.2461e+06	1.65384e+06	1.32678e+06	7.14836e+06	6.95091e+06	5.39139e+06	5.73639e+06	1.07259e+07	1.05817e+07
Cholesterol	2.37502e+06	2.7954e+06	1.55518e+06	1.57264e+06	1.3982e+06	3.26813e+06	1.59317e+06	2.24855e+06	2.29887e+06	3.38068e+06	2.35895e+06	2.98053e+06	2.14522e+06	2.3249e+06	2.16714e+06	2.09323e+06	2.3796e+06	1.60751e+06	849255	963697	1.19108e+06	1.12088e+06	1.01017e+06	914020
Cholic acid	3.23198e+06	3.44936e+06	175828	1.33836e+06	6.76628e+06	330826	4.06687e+07	2.57346e+07	1.23794e+07	3.11675e+07	2.74335e+07	4.80969e+07	7.24504e+06	4.37494e+06	1.28841e+06	1.47237e+06	4.46481e+06	2.27351e+06	3.15415e+06	3.03326e+06	1.34806e+07	1.35914e+07	6.49472e+06	6.45633e+06
Choline	212365	227997	227627	207141	213360	179329	231664	288999	238723	255359	222954	210786	221227	199129	191982	249888	186200	279406	356802	356818	283608	296461	212626	225346
Chromocarb	45551.8	51553	46503.9	51844.7	44479.9	45089.8	35975	31171.2	44588.6	49876.8	42419.2	41979.4	54758.2	39293	48703.4	42955.1	48245.4	26069.3	48652	30846.3	30152.2	30671.8	44417.8	45256.2
Chrysophanol	213271	261171	145811	94533.4	104414	185168	321807	267193	516891	456034	278429	440796	570130	146538	368520	360517	102506	534000	898182	814765	1.1673e+06	1.1895e+06	1.03131e+06	1.03067e+06
Ciprofibrate	262479	322094	203655	226232	157247	170323	338592	284750	178143	203504	332317	202211	64548.7	78607.8	51472.7	66492.5	57329.5	94985.6	4644.3	4606.65	8838.86	7787.33	8636.48	19985.2
Ciprostene	1634.52	2329.21	1893.61	3300.92	3048.74	2066.16	11441.4	5135.85	8017.52	7026.78	9324.04	7502.31	1240.25	2566.52	2850.46	2051.87	1593.59	842.56	68659.1	71203.7	726542	672760	10996.6	8429.02
Citco	148166	166333	155263	164528	178642	184062	190050	189281	145297	158071	197484	151980	165562	186902	162042	162758	163960	183456	171243	162842	167413	174569	171768	169768
Citraconic Acid	248610	231406	224613	230605	253698	238684	248011	266776	274543	256564	277543	264934	232610	259624	228886	220063	263781	222667	263428	262678	238277	221945	277292	264354
Citramalic Acid	423037	465766	367636	424046	578498	454393	386085	453081	527095	402153	444973	441374	362370	330540	372788	370237	393296	387401	602026	590321	460067	474404	488375	634655
Citric Acid	1.68184e+06	1.79673e+06	1.52991e+06	1.69586e+06	1.97083e+06	1.91081e+06	1.18257e+06	1.75125e+06	1.55181e+06	1.47613e+06	1.55187e+06	1.82307e+06	1.2834e+06	1.50511e+06	1.50195e+06	1.26058e+06	1.49013e+06	1.23327e+06	1.90062e+06	2.01607e+06	1.08794e+06	1.02987e+06	1.89274e+06	1.81784e+06
Clarithromycin	35758.5	30628.8	31600.2	29848.3	12984.4	34842.6	23667	40064.7	7917.83	30976.6	21991.1	11530.5	18025.3	23040.6	16952.6	27102.9	23250.9	18120.3	36463.8	32818.3	33673.6	49529.5	31691.2	43195.8
Clocinizine	2128.18	3111.15	7649.23	9426.38	3091.15	9065.6	11982.7	17059.1	19354.6	15572.1	14289.9	18788.8	12309.4	6936.84	4743.25	4948.62	4748.16	8854.02	17293.3	13787.7	13866.6	12269	17064.2	15394.7
Clofazimine	68270	84276.5	84977.5	95743.1	72413.2	92164.4	85192.1	78724.4	76535.9	102750	111837	65001.5	89439.6	80678.8	79745.7	74715.3	85716.9	74926.1	59437	54491.7	54412	50979.2	54446.5	62504.1
Clomethiazole	4.75723e+06	5.0848e+06	7.56754e+06	6.70271e+06	1.01251e+07	5.53577e+06	4.48598e+06	3.44262e+06	5.02841e+06	4.91939e+06	3.58416e+06	2.77992e+06	6.39253e+06	5.64099e+06	5.008e+06	3.64232e+06	2.73973e+06	3.98839e+06	5.26375e+06	5.61394e+06	6.09679e+06	5.1259e+06	5.48476e+06	9.40967e+06
Clusin	238696	258391	260276	252087	242773	216059	267879	368380	253889	235022	347603	266070	197463	167330	185087	191248	178759	199620	362789	368198	564429	506298	247691	250195
Colforsin daropate hydrochloride	143207	191486	189015	149591	95474.6	140419	114226	140242	138173	174655	111624	130893	173649	201221	164222	211870	177323	169805	92604.5	93931.5	48415.7	61338.6	114641	137224
Combretum caffrum	1.83191e+06	1.90205e+06	2.25502e+06	1.65018e+06	1.44133e+06	1.47774e+06	2.05989e+06	2.05983e+06	1.41392e+06	1.80432e+06	1.84564e+06	1.95234e+06	2.2379e+06	2.01205e+06	1.89613e+06	2.15883e+06	1.91728e+06	1.92934e+06	1.71444e+06	1.71413e+06	1.68791e+06	1.70151e+06	1.44131e+06	1.55162e+06
Confertifoline	21999.5	15141	11556	10768.9	12621.8	15913.5	10796.4	17389.3	11996.8	17549.1	15771.6	24906.7	12255.1	16260.4	17804.6	15691.5	17035.4	13059.9	15134.6	17351.8	11240.1	15841.9	18288.6	10930.6
Conhydrinone	103298	57934.9	86186.1	119164	104387	138533	53960	90152.4	72027.8	65122.2	56044	55650	98575.2	141612	82340	65485.1	51816	56732.1	76876.1	65735.9	65812.5	111412	65753.4	58220.4
Copal-8-ol diphosphate	14185.1	13359.8	1912.86	22880.6	27511.9	8824.42	29216.9	29618.6	23757.3	24824.5	39403.9	36533	203807	96997.7	36985.4	51021.5	66488.6	172587	4255.97	1810.85	1188.8	5120.82	4084.07	1275.5
Corchorifatty acid F	6516.09	7982.84	3918.05	6333.72	27085.4	6111.39	66510.9	57418.9	81971.1	44013.1	76215.4	116934	50281	54360	38058.3	37248.1	58420.9	36191.4	37057.2	30754.6	124891	142705	121759	83103.3
Coreopsin	103143	92733.2	56339	146928	130816	57897.6	333773	440336	770366	293985	420882	471597	477745	70294	380112	353198	70646.4	1.30316e+06	4833.24	6131.44	3134.43	1339.16	1086.53	3183.42
Cork-oximate	7383.46	8189.77	9141.94	12381.7	7223.36	10070.5	13463.4	21743.2	17336.8	7607.52	15902.8	12526.9	19197.4	24272.3	21489	24803.6	21778.6	30776.7	30349.6	21469	27680.9	32172.3	16700.1	36368.2
Cortexolone	292745	306845	165704	242310	439269	351653	195330	170379	233251	121097	182401	178593	33916.1	33187.5	90795.8	92380.5	30302.4	113729	434788	427053	332026	333699	529481	524133
Corticosterone	1.04423e+06	1.11333e+06	747538	981326	1.62649e+06	1.23428e+06	659368	663225	925444	454326	675588	708039	96759.8	111963	281634	323179	145854	428879	1.41043e+06	1.54101e+06	1.19437e+06	1.17252e+06	1.88903e+06	1.97025e+06
Corydaline	910728	1.00992e+06	190925	842845	1.25777e+06	494263	115317	387609	352782	285043	355439	154067	81366.9	229582	142985	210278	197489	106381	1.50541e+06	1.45611e+06	202133	211869	402367	403685
Cosmosiin	8069.24	9069.88	8661.5	14980.8	7775.51	19864.3	26565.4	94066.1	70234.2	43867.5	75981.7	53389.2	102547	21338.5	40965	53884.2	21565.5	85861.2	2389.83	2782.28	8165.75	4240.64	3531.78	4286.26
Coumafuryl	82449.4	86435.8	73452.7	75846.1	80221.2	111147	91754.1	105602	100687	100882	80236.5	92327.6	115620	112660	107182	95187	106105	109409	82205.7	86871	49679.8	14695	101677	110796
Coumestrol	132743	83311.2	62057.3	66718.5	261759	109160	72683.2	90958.2	139232	85197.4	136584	109451	69599.9	84992.9	96304	84894.8	78807.9	77012.8	219127	237104	523577	571872	345916	331396
Coutaric acid	14915.3	26771	18693.4	14669.1	25659.1	29903.7	17923.4	16662	23636.5	19978.3	18201.2	17628.1	17712.7	18710	19261.9	24393.3	16375.3	23680.4	15577.4	15671.9	10765.7	17243.2	17634.4	17259.2
Creatine	1.38433e+07	1.33058e+07	8.59249e+06	1.26911e+07	1.75656e+07	1.26637e+07	9.54145e+06	1.28869e+07	1.27436e+07	7.04703e+06	1.53685e+07	9.04048e+06	1.30371e+07	8.71441e+06	11075422	1.02743e+07	8.62593e+06	1.05611e+07	1.2744e+07	1.43225e+07	1.50211e+07	2.23546e+07	2.09623e+07	2.25891e+07
Creatine phosphate	113971	88054.5	102318	72351	159572	118808	131110	136233	137558	132693	139856	100876	87908.8	115255	109561	116552	90684.7	117198	201948	211279	196420	192742	133552	220236
Creosol	168745	250523	174128	135025	184075	165235	186789	173755	237767	152658	307952	250791	305891	171725	148500	185141	172491	165807	174929	272366	268378	155154	228874	294789
Cromolyn	44098.2	46969.5	28682.8	6609.23	16269.8	58113.1	78011	88009.5	170549	122155	78867.7	158092	91646.6	18294	95961.4	88618.1	20483.4	108682	134563	137326	205640	202003	201617	190043
Cryptotanshinone	1.32816e+06	1.32027e+06	1.04456e+06	405974	728053	662779	1.53224e+06	1.56508e+06	3.21978e+06	1.06326e+06	1.65755e+06	1.79221e+06	1.21635e+06	534768	2.20055e+06	2.16513e+06	579956	2.38172e+06	504780	467165	2.02527e+06	2.11446e+06	1.53807e+06	1.88769e+06
Cucurbitacin B	5.67716e+06	5.20452e+06	1.76818e+06	4.14453e+06	4.17054e+06	2.53041e+06	4.48113e+06	4.88388e+06	3.37937e+06	2.24643e+06	4.84807e+06	2.36698e+06	1.65625e+06	1.53788e+06	2.44282e+06	2.28272e+06	1.29712e+06	1.72206e+06	4.07517e+06	3.51957e+06	3.07051e+06	3.20205e+06	4.00465e+06	4.37661e+06
Cucurbitacin E	3.35832e+06	4.25315e+06	3.5687e+06	3.08099e+06	2.50687e+06	3.20436e+06	2.38198e+06	2.12839e+06	2.17874e+06	2.32419e+06	3.09e+06	2.01727e+06	2.6543e+06	4.01757e+06	2.21832e+06	3.82064e+06	3.00604e+06	2.71228e+06	2.15453e+06	1.60477e+06	1.49346e+06	1.53164e+06	2.76508e+06	2.85595e+06
Cyclic ADP ribose	9	9	9	9	9	9	28449.4	45197.8	22309.3	12392.1	30585.5	14505.5	4105.84	5610.51	2563.77	5299.91	7940.95	8186.92	89014.7	115080	128052	161560	39767.2	45781.3
Cyclic Amp	886340	777562	712798	913053	2.04837e+06	1.16657e+06	660311	1.21874e+06	1.46119e+06	885242	1.1365e+06	910506	864848	1.04764e+06	863794	835653	1.20532e+06	1.11176e+06	150071	148610	260778	229575	2.64035e+06	2.65194e+06
Cyclo(Ala-Pro)	67033	58293	59849	40435.5	40914.4	43673.7	71529.1	77081.5	96612.5	81934.8	74513.6	74431	77705.3	48347.2	91043.1	71080.9	60615.4	91034.8	52325.2	47615.1	52633.5	55611.6	54884.8	67419.1
Cyclo(Phe-Glu)	65165.9	50166.8	33042.4	35869.6	36879.7	40847.2	40787.3	39620.8	61386.5	28114.6	43951.2	43598.4	54088.8	29616.3	58976.4	64003.6	34217.4	41183.8	54780.5	47982.5	43323.1	45587.7	39898.1	29400
Cyclo(Phe-Pro)	153021	139676	175573	116082	134040	141249	95307.3	86877.5	81498.5	98940.8	96153.8	85804.5	87910.1	88402.8	109142	107872	98013	112659	29551.5	39403.3	44395	45633.2	55558.4	56905.7
Cyclo(Pro-Leu)	15983.4	15810	13692.5	7128.97	8001.52	8446.6	28823.4	21752.8	45720.4	31675.2	29436.4	26253.7	12481.4	11663.3	24839.5	23852	11481.6	24895	6119.05	5184.14	15947.1	20202.2	19614.3	22183.3
Cyclo(Pro-Phe)	153021	139676	175573	116082	134040	141249	95307.3	86877.5	81498.5	98940.8	96153.8	85804.5	87910.1	88402.8	109142	107872	98013	112659	29551.5	39403.3	44395	45633.2	55558.4	56905.7
Cyclo(Pro-Val)	18288.6	20035.2	12839.2	13549.1	11430	14203.4	24470.3	17927.3	21687	27301.7	15437.6	23025.3	18947.7	16656.2	20698.6	16741.8	15550.4	32491	16692.5	19738.3	30133.4	27038	20455.1	23668.8
Cyclo(Ser-Pro)	17277.6	9341.04	92908.9	54152.7	108692	104853	39516	19762.3	75957.2	6958.87	38047.7	21221.9	7486.96	10184.8	10673.2	10820.1	9450.61	12329.4	360766	309442	381569	332221	368791	317371
Cyclo(Tyr-Ala)	45161.3	50206.6	42964.1	27779.7	29207.2	42347.3	52066.4	39255.6	76368.2	52016.9	31235.5	50238.8	58412.6	37799.1	53089.1	63413.7	32952	60951.6	10017.3	10021.6	48784.5	42593.8	56305.4	75226
Cycloartanyl ferulate	158070	192410	220535	127494	427193	367559	151236	344815	160796	202035	126844	182052	200692	315966	188911	205397	187973	235130	319945	427671	135428	136735	123690	219738
Cyclododecanone	842477	814684	752252	2.05675e+06	2.75877e+06	803918	362051	1.84607e+06	401929	1.00166e+06	1.68369e+06	947878	261796	1.37997e+06	428032	380006	1.25095e+06	492555	4.3581e+06	4.88114e+06	400258	422803	851149	893004
Cyclopentolate	54137.1	44596.2	60770.8	85850.6	86738.1	74132.9	23169.2	47970.6	22558.1	37096.6	46345.2	36844.8	25334.9	35265.7	12411.8	13268.7	19567	29763.3	182064	179539	56603.8	56214.8	39938.7	39007
Cyclopentylglycine	371146	372946	417161	390443	412734	537079	515812	368902	702253	311822	443170	371682	368172	337429	246197	248116	345976	289349	883454	697766	586025	537440	428227	372367
Cynaroside	292974	301402	147406	58744	85241.5	274626	274530	314682	692184	436558	308653	521289	376752	68284.5	396326	358104	79832.4	371865	303274	300772	382952	393669	664244	720690
Cyromazine	53972.7	104413	88738.2	125599	90925.5	83898.5	133655	105165	117799	92048.1	98807.8	99093.4	91694.7	135047	101542	83364.8	74534.4	69432.1	62709.6	76498.1	61355.8	60520.6	44309.5	66771.8
Cys-His-Lys	255673	446182	177782	124877	75615.9	115195	229450	110423	68541	127675	68858.3	85271.4	43412.1	36242.6	46277.1	77096.6	137665	29428.7	131366	111779	52176.9	44720.9	20607.4	68377
Cys-Phe-Lys	59076.7	43766.8	21275.2	12936	12197	10911.4	9107.95	9012.95	6255.97	8905.62	9900.75	8899.49	5305.25	6487.82	9846.88	6302.03	4487.47	7044.87	8045.18	5383.7	6774.95	7790.53	6724.12	5210.27
Cys-Pro	6.73271e+06	7.15842e+06	7.25648e+06	7.22862e+06	6.40982e+06	5.83154e+06	6.91175e+06	8.1255e+06	6.5285e+06	5.67043e+06	6.74527e+06	7.17045e+06	7.7319e+06	7.35565e+06	8.08395e+06	7.26525e+06	7.78133e+06	6.90125e+06	6.78069e+06	6.45836e+06	6.21859e+06	5.34859e+06	5.54003e+06	6.50473e+06
Cysteine-glutathione disulfide	8093.48	11589.9	11009.4	11036.8	11850	8139.99	12779.2	16673.3	5965	8189.82	22154.6	1950.84	8158.95	7825.99	9413.01	4537.93	10958.6	11568.7	50067.4	47406.6	174075	190908	87878.3	98772.2
Cytidine 5'-Diphosphocholine	69238.7	39270.9	95703.1	72642.8	77823.8	62570.7	26588.8	75253.5	37132.8	48304.2	76663	61374.6	41498	29936.2	39937.5	38268.7	76533.7	52269.3	61887.2	56324.8	51956.1	66504.1	67705.4	86052.7
Cytidine 5'-diphosphate	3.19355e+07	3.28378e+07	3.72173e+07	3.15116e+07	2.89513e+07	3.01769e+07	3.05054e+07	3.54362e+07	3.01e+07	3.49227e+07	3.15606e+07	2.88573e+07	3.89911e+07	3.48337e+07	3.40954e+07	3.31561e+07	3.86498e+07	3.82746e+07	3.12433e+07	2.83211e+07	2.57155e+07	2.93496e+07	2.5547e+07	2.02857e+07
Cytidine-5-Monophosphate	83807.5	173129	122722	66740.1	96784.8	316874	141099	228449	187799	81390.4	157982	149907	98603.8	106488	178828	116779	9	106962	733085	642491	912353	1.35592e+06	304979	229020
Cytochalasin H	423704	399635	283342	328376	517762	312217	643463	609659	732686	434238	389414	517086	299942	317747	403063	1.07165e+06	339947	352658	243054	298532	371617	503184	430676	170808
Cytochalasin Npho	22429.7	22087.9	16139.3	25495.7	20474.9	24725.8	24345.8	23762	24094.5	13403.1	17585.8	23745.4	25788.5	21169.6	23084.5	22231.1	19828.2	17712.2	11110.6	17469.9	20135.1	23016.5	17226.5	16548.9
Cytochalasin Opho	1.97918e+06	1.81291e+06	2.83302e+06	1.99096e+06	2.25486e+06	1.93369e+06	1.70914e+06	2.34041e+06	1.91297e+06	2.01499e+06	2.41001e+06	2.6458e+06	2.38441e+06	4.43235e+06	4.43509e+06	4.01421e+06	4.40157e+06	2.20826e+06	2.86146e+06	3.07976e+06	3.30148e+06	3.86033e+06	1.66329e+06	1.74121e+06
Cytochalasin Ppho	36861	46541.8	48519.3	38402.5	62768.4	53644.9	46529.4	67158.5	61826.9	58969.7	58489.3	89195.3	47866.2	37600.6	59759.2	57138	62896.3	60641.7	14599	13499.1	5518.46	9407.91	43988.2	29216.6
Cytochalasin a	257588	355923	287053	212241	160626	167064	2.96117e+06	2.94343e+06	1.81117e+06	1.45347e+06	1.74417e+06	1.26779e+06	345822	310301	814312	973874	331471	193311	6.99742e+06	7.45644e+06	3.69515e+07	4.05858e+07	1.46227e+06	1.53329e+06
Cytosine	538840	500909	419170	311405	414271	724066	506310	646361	614705	545251	278298	268067	578066	324766	441133	446091	338683	426611	1.49793e+06	1.31284e+06	1.35902e+06	1.77027e+06	1.81667e+06	1.9015e+06
D-(+)-sucrose	423565	320455	279778	133066	112104	583241	142865	306151	214945	88812.7	249799	119070	264911	100639	320601	276515	215970	185997	587866	418180	849960	913039	490243	539607
D-Allo-Isoleucine	2.43464e+08	1.32455e+08	2.09888e+08	2.25128e+08	1.88412e+08	1.48437e+08	1.35496e+08	2.41613e+08	2.67159e+08	2.14606e+08	9.63726e+07	1.6152e+08	2.39268e+08	1.04272e+08	2.74897e+08	2.85798e+08	2.1198e+08	1.41058e+08	349307905	3.35704e+08	309419438	167281677	2.88882e+08	1.95914e+08
D-Allose	235990	299914	209049	9	125830	239535	163240	97191.8	167607	129008	138122	146837	210550	224140	150494	254114	148816	149293	9	89452.6	92812.2	92510.5	109930	137587
D-Cysteine	277095	265464	266347	262877	267247	261148	281064	261983	233629	245276	264372	252724	270596	252758	310030	255990	298457	265244	254125	223656	281572	277557	250266	223683
D-Erythronolactone	1.97238e+06	1.49328e+06	1.38035e+06	1.73175e+06	1.9133e+06	1.38264e+06	1.25118e+06	1.87574e+06	1.36746e+06	1.91819e+06	1.76876e+06	1.62201e+06	1.55359e+06	1.98397e+06	2.11176e+06	1.76411e+06	1.24801e+06	2.15861e+06	1.71421e+06	2.03401e+06	1.96183e+06	1.20406e+06	2.06662e+06	1.41827e+06
D-Fructose	3.37059e+07	3.37426e+07	3.21967e+07	3.36975e+07	3.16128e+07	3.54905e+07	3.44433e+07	3.52394e+07	3.30268e+07	3.63998e+07	32438705	3.51042e+07	3.21244e+07	3.72273e+07	3.69689e+07	3.58466e+07	3.49615e+07	3.76316e+07	3.03021e+07	3.03594e+07	3.07606e+07	2.97898e+07	3.50879e+07	3.29876e+07
D-Galacturonic Acid	134570	125721	149082	167786	175651	170815	82950.9	163628	122919	99947.6	132675	98301.9	97169	119507	9	100587	103504	115603	233671	236447	256496	216042	220062	182521
D-Glucarate	108291	73261.6	50733.7	49376.3	98288.5	74600.3	115975	90134.2	135162	71224.9	89723.7	82245.3	85401.6	113768	133075	129927	98369.5	128577	118829	113110	271387	223863	643990	654261
D-Gluconic Acid	247132	272882	289463	310389	372117	414501	153400	216487	217982	138724	180704	142955	153404	125719	173533	174846	150843	172239	235757	273929	358008	349400	408908	411592
D-Glucoronic Acid	97700.8	83646.4	129824	110205	134153	119622	81123	102016	80357.4	71013.2	92043.2	73819.9	92308.6	82956.8	77814.2	75273.2	75519.6	68207.4	196446	224696	176968	239887	117524	150908
D-Glucose	235990	299914	209049	9	125830	239535	163240	97191.8	167607	129008	138122	146837	210550	224140	150494	254114	148816	149293	9	89452.6	92812.2	92510.5	109930	137587
D-Glucose 6-Phosphate	436690	394373	317784	364102	736344	662717	295857	840975	902153	434159	863726	847794	360455	398998	480239	504151	436862	495842	3.23298e+06	3.50817e+06	3.85815e+06	3.88073e+06	2.29076e+06	2.06682e+06
D-Gulonic acid γ-lactone	126039	132415	123409	124593	117669	130626	125869	122167	124365	128596	125698	123835	119125	124671	126136	127069	124112	143569	122090	116836	106399	99751.6	118859	108968
D-Gulono-1,4-lactone	41002.5	34708.8	33729.9	47581.6	56701.8	46887.1	39986.8	38290.3	47020.3	43353.1	51942	32554.8	35276.2	40834.5	44068.8	42620.9	32888.7	37153.9	39913.9	41770.3	36253.6	47789.8	48930.1	37003.2
D-Kynurenine	363513	376740	339844	316497	278460	355996	646261	832701	617351	642960	804129	592843	377663	231661	343654	334746	251279	317241	314754	290660	718285	663243	332270	347712
D-Malic acid	3.91027e+06	3.99238e+06	2.28812e+06	3.15146e+06	9.58712e+06	2.94213e+06	2.47346e+06	5.86773e+06	6.71571e+06	3.46757e+06	5.97802e+06	4.15103e+06	3.41754e+06	3.39188e+06	4.80554e+06	4.5335e+06	3.56975e+06	3.84372e+06	9.01434e+06	8.65057e+06	9.7591e+06	9.68366e+06	1.17296e+07	1.19464e+07
D-Mannitol	22820.6	26575.8	16358.5	16257.1	40931.6	25705.5	28606.9	19112.3	30567.2	28129.3	24636.8	17698.9	25691	27983.7	19150.8	24160.3	23177.7	17565.4	21395.4	25988.5	19929	30994.2	22600.5	25536.9
D-Mannitol 1-phosphate	603548	590158	545789	587072	536928	613239	728863	630297	736133	591061	645806	660537	637510	502582	637045	667974	527957	636828	335751	349966	571429	487841	694529	777439
D-Mannose	235990	299914	209049	9	125830	239535	163240	97191.8	167607	129008	138122	146837	210550	224140	150494	254114	148816	149293	9	89452.6	92812.2	92510.5	109930	137587
D-Mannose 6-phosphate	436690	394373	317784	364102	736344	662717	295857	840975	902153	434159	863726	847794	360455	398998	480239	504151	436862	495842	3.23298e+06	3.50817e+06	3.85815e+06	3.88073e+06	2.29076e+06	2.06682e+06
D-Ornithine	4.46179e+06	4.57853e+06	3.11306e+06	3.00834e+06	2.68154e+06	3.46678e+06	7.65429e+06	4.88007e+06	7.11774e+06	5.44355e+06	5.48662e+06	5.92316e+06	6.08291e+06	4.41742e+06	8.30592e+06	8.90284e+06	4.44884e+06	7.58856e+06	6.77635e+06	6.36732e+06	7.59112e+06	9.13788e+06	6.58855e+06	6.26536e+06
D-Proline-betaine	528536	421298	535323	493605	667831	506030	477601	379245	714912	678144	352984	445021	668351	731699	405592	457448	858368	526255	889747	650848	553942	579117	351230	410859
D-Quinovose	253653	312496	267245	161240	247098	210345	591526	698932	769658	484653	611162	933795	918125	712227	769775	738500	715769	843671	184229	182125	298235	281281	208294	235085
D-Ribono-1,4-lactone	121463	94684.5	86708.3	106664	118763	153677	96041.7	100112	115979	87911.1	110247	127762	63403	64221.4	79900.3	100902	103944	84330.7	93980.1	110674	94710.5	114496	94541	106423
D-Saccharic Acid 1,4-lactone (hydrate)	2.22653e+07	2.86625e+07	2.51802e+07	2.77412e+07	3.61197e+07	3.2614e+07	2.37955e+07	3.18067e+07	3.3598e+07	2.44805e+07	2.36516e+07	3.43963e+07	2.25062e+07	2.76282e+07	2.24142e+07	2.25326e+07	2.62629e+07	1.78136e+07	3.34191e+07	3.53798e+07	2.05136e+07	1.94022e+07	3.9363e+07	3.98436e+07
D-Sedoheptuiose 7-Phosphate	173676	167057	166705	157743	157134	132329	139963	172620	139683	166253	185436	153230	135498	185042	176958	158957	215531	217615	99802.4	215177	252009	60339.3	190828	193955
D-Sorbitol	22820.6	26575.8	16358.5	16257.1	40931.6	25705.5	28606.9	19112.3	30567.2	28129.3	24636.8	17698.9	25691	27983.7	19150.8	24160.3	23177.7	17565.4	21395.4	25988.5	19929	30994.2	22600.5	25536.9
D-Tagatose	235990	299914	209049	9	125830	239535	163240	97191.8	167607	129008	138122	146837	210550	224140	150494	254114	148816	149293	9	89452.6	92812.2	92510.5	109930	137587
D-Talose	235990	299914	209049	9	125830	239535	163240	97191.8	167607	129008	138122	146837	210550	224140	150494	254114	148816	149293	9	89452.6	92812.2	92510.5	109930	137587
D-Trehalose	198972	189245	211046	121237	137640	94108.7	142887	148667	144635	146018	170656	128336	176734	145544	132976	165446	185495	215378	150659	206248	209294	206457	193324	191284
D-Vacciniin	2.44247e+06	2.49491e+06	2.62172e+06	2.19962e+06	1.92659e+06	2.28294e+06	2.78325e+06	2.47681e+06	1.94251e+06	2.72184e+06	2.23103e+06	2.68546e+06	2.93337e+06	2.79467e+06	2.98207e+06	2.69712e+06	3.06186e+06	2.97211e+06	1.81296e+06	1.92131e+06	2.10466e+06	2.11809e+06	1.38218e+06	1.38935e+06
D-Xylulose 5-phosphate	471021	463062	325008	261310	546832	466628	70313.2	136163	198053	116164	125887	196711	291569	388146	725608	698622	429364	526700	394179	333092	509590	505324	289705	275523
D-erythro-Imidazoleglycerol Phosphate Monohydrate	312576	288096	130968	96802	239702	258662	234094	323114	766715	237053	303552	348324	261971	227665	499615	502940	249353	436307	349067	386832	554912	494288	1.29038e+06	1.28228e+06
D-phenylalanine	1.6468e+07	1.65027e+07	1.34574e+07	1.36799e+07	1.50331e+07	1.47246e+07	1.81914e+07	1.72613e+07	1.98971e+07	1.52724e+07	1.94832e+07	1.55993e+07	1.65224e+07	1.30414e+07	17899519	1.68672e+07	1.36558e+07	1.72321e+07	1.95819e+07	1.72774e+07	2.60785e+07	2.42689e+07	1.87221e+07	1.8824e+07
D-ribonate lithium salt	509967	578401	552466	579425	450754	688385	336096	270360	286219	306466	252816	285480	351204	283634	409148	457043	282334	316880	427026	429828	573664	497860	491012	498446
D8'-Merulinic acid A	428238	433841	210162	446390	789411	490865	243079	547932	103047	892443	526250	267469	287423	1.05104e+06	264764	236450	1.13034e+06	237063	1.66153e+06	1.79343e+06	577593	512167	445524	430813
DESACETYL(7)KHIVORINIC ACID,METHYL ESTER	20231.1	20814.9	5354.37	6660.78	8562.71	7691.75	23271.6	24181.1	10736.3	11488	42615.3	8160.16	207771	146902	161535	175714	167923	230507	417918	318017	448802	441828	98106.6	90843.8
DHA	6.40419e+06	7.14517e+06	6.97453e+06	8.47544e+06	8.99049e+06	9.58683e+06	5.42779e+06	7.67149e+06	5.92789e+06	7.29248e+06	7.19514e+06	7.38082e+06	8.61263e+06	7.78917e+06	5.71366e+06	6.13085e+06	9.4251e+06	5.92946e+06	8.97043e+06	9.18137e+06	6.27864e+06	7.18374e+06	7.16257e+06	7.22272e+06
DL-2-hydroxystearic acid	831917	978899	1.17513e+06	992934	2.10917e+06	1.41661e+06	1.41885e+06	1.46137e+06	1.27663e+06	1.30143e+06	1.40686e+06	1.60177e+06	1.44909e+06	1.66892e+06	1.38376e+06	1.13182e+06	1.6925e+06	1.41917e+06	4.06783e+06	3.63755e+06	9.69048e+06	9.34811e+06	1.74045e+06	1.74746e+06
DL-3,4-Dihydroxyphenyl glycol	21900.2	23622.7	20974	23062.9	26329.8	25619.8	17380.2	23828.3	39199.1	17163.6	22031.8	22186.4	21684.4	21842.3	22491.4	23050.3	19761.6	20664.5	21293.9	17529.6	21753.1	14299.4	35507.6	34387.6
DL-Carnitine	9.5007e+06	8.70456e+06	1.44082e+07	6.87771e+06	7.80308e+06	1.17086e+07	8.48092e+06	1.72475e+07	1.53521e+07	1.4783e+07	7.90636e+06	1.27044e+07	2.17952e+07	2.04637e+07	1.29054e+07	1.30611e+07	1.96653e+07	1.63318e+07	5.1767e+06	6.08774e+06	8.21899e+06	6.77964e+06	6.42236e+06	5.13431e+06
DL-Leucine	1.93484e+06	1.90549e+06	1.36716e+06	1.80426e+06	1.97568e+06	1.94316e+06	1.87523e+06	2.15436e+06	2.15686e+06	1.61032e+06	1.83603e+06	1.90192e+06	1.92938e+06	1.48414e+06	2.15026e+06	2.37203e+06	1.57897e+06	2.00861e+06	3.43899e+06	3.32142e+06	2.6351e+06	2.36373e+06	2.67825e+06	2.76407e+06
DL-Pantothenic acid	1.43415e+06	1.39836e+06	924194	1.22805e+06	1.65887e+06	1.29953e+06	1.3825e+06	1.63393e+06	2.16033e+06	1.2944e+06	1.59612e+06	1.74366e+06	1.35898e+06	1.26351e+06	1.98128e+06	1.85052e+06	1.36687e+06	1.80364e+06	2.65057e+06	4.56489e+06	3.13725e+06	3.18693e+06	3.51026e+06	3.50736e+06
DL-Stachydrine	2.29831e+06	1.56483e+06	1.74113e+06	2.47013e+06	3.07211e+06	2.74411e+06	1.46152e+06	1.68587e+06	1.81203e+06	1.5243e+06	1.61218e+06	1.86432e+06	1.56316e+06	2.27728e+06	2.4051e+06	1.73e+06	2.60223e+06	1.65191e+06	2.26781e+06	2.08181e+06	1.88497e+06	3.12705e+06	1.89552e+06	2.14824e+06
Daidzein	509919	768287	833848	966154	646444	743962	477717	822210	787036	745598	633910	1.13617e+06	1.20609e+06	1.03172e+06	1.34556e+06	1.40337e+06	1.14142e+06	1.24018e+06	1.09135e+06	813023	1.63019e+06	2.09333e+06	716249	800737
Daidzein 4'-O-glucuronide	2.37265e+06	2.56081e+06	1.19633e+06	484360	667480	2.0613e+06	2.03593e+06	2.40945e+06	5.22063e+06	3.28204e+06	2.46438e+06	3.95698e+06	3.41457e+06	635726	2.92048e+06	3.09689e+06	647282	3.20651e+06	3.01764e+06	2.80585e+06	3.60664e+06	3.73501e+06	6.27583e+06	6.14364e+06
Daidzin	53872.7	49218.7	39610.3	10717.9	17239	87127.1	37038.6	109562	76883.3	27707.1	125017	36263.8	68730.9	18159.6	111665	104044	16106	65131.4	341618	295086	421168	455547	351325	327127
Damgo	27039.2	38230.3	29731.5	35373.3	25012	27935.7	28502.4	41300.6	34192.6	42571.7	30159.4	41827	30330.6	38653.2	40522.2	50566.8	42117.6	30619.4	31264.3	35046.4	23682.9	27463.8	37674.1	30334.4
Daphnetin diacetate	7.87092e+06	1.06482e+07	8.31743e+06	9.39266e+06	1.40976e+07	7.63759e+06	6.4491e+06	1.07483e+07	1.26582e+07	9.01658e+06	1.05143e+07	1.04937e+07	1.25327e+07	1.35999e+07	9.45644e+06	9.94231e+06	1.31962e+07	1.13541e+07	1.50793e+07	1.32229e+07	1.34692e+07	1.60836e+07	1.5813e+07	1.33749e+07
Daphnoretin	576313	570900	553587	556127	500814	539496	630725	583776	501746	566371	510107	549284	559158	609845	591691	589796	588482	563037	468664	441188	182051	159144	597052	526809
Dapt	720445	669572	716278	707709	773112	959459	859080	692186	820382	751468	723995	823290	782243	722349	682862	691671	778827	684487	35390.7	37318.5	808.904	9	444048	464245
Deacetyldiltiazem	253071	269864	584198	407341	450464	246966	298952	500630	1.32325e+06	268874	497935	766539	164902	496903	265840	231230	430637	178485	404296	414798	74638.6	108067	167735	167696
Deethylatrazine	3.69653e+07	3.68938e+07	2.98918e+07	3.35611e+07	3.04025e+07	3.40641e+07	5.17586e+07	4.49736e+07	5.03267e+07	4.3369e+07	4.50662e+07	4.85379e+07	4.04248e+07	2.57477e+07	3.98968e+07	4.21179e+07	2.64868e+07	4.0645e+07	1.4612e+07	1.31094e+07	2.0421e+07	2.16416e+07	4.78597e+07	4.21113e+07
Deferoxamine	578442	668345	87354.3	316043	367192	126767	100963	227307	144571	115770	234317	121020	36559.4	83477.5	143645	172687	57762.7	67839.1	118632	128209	100154	78652.8	116588	96272.7
Dehydrocarpaine I	1.84997e+06	1.88005e+06	1.89087e+06	1.52382e+06	1.77535e+06	2.02721e+06	1.71535e+06	1.45272e+06	1.51051e+06	1.90319e+06	1.79826e+06	1.66338e+06	1.67e+06	1.48885e+06	1.64019e+06	1.99709e+06	1.7419e+06	1.69919e+06	1.83906e+06	1.75314e+06	1.92426e+06	1.63375e+06	1.93893e+06	1.73974e+06
Dehydrochorismic acid	1.14568e+07	1.14939e+07	1.46298e+07	9.92944e+06	1.30961e+07	1.14726e+07	9.51e+06	1.24121e+07	9.85071e+06	1.23485e+07	1.10387e+07	1.09838e+07	1.07915e+07	1.16818e+07	1.12492e+07	1.10719e+07	1.12862e+07	1.09599e+07	1.19022e+07	9.30147e+06	8.23724e+06	9.73641e+06	1.07877e+07	1.28921e+07
Deisopropylatrazine	571349	1.15795e+06	85946.5	1.52602e+06	1.21265e+06	4.46261e+06	16931.3	421745	3.20274e+06	92391.8	1.25175e+06	1.37376e+06	19172.2	8422.16	3.17118e+06	3.47677e+06	15315.7	799502	6.79059e+06	6.78834e+06	2.95041e+06	973333	1.25269e+06	994487
Delcorine	2.70366e+07	2.94747e+07	3.77347e+07	2.35579e+07	3.48532e+07	3.50801e+07	3.89119e+07	4.12331e+07	4.76441e+07	6.1238e+07	4.10621e+07	5.51778e+07	4.44725e+07	5.46209e+07	6.71127e+07	5.73743e+07	5.89179e+07	6.01933e+07	6.49244e+07	6.99415e+07	5.69468e+07	5.96209e+07	5.10514e+07	5.65941e+07
Delsoline	1.21277e+07	1.26496e+07	1.01862e+07	1.20259e+07	1.14079e+07	1.48362e+07	8.32164e+06	1.01112e+07	1.25523e+07	1.34349e+07	8.54008e+06	1.09342e+07	1.28029e+07	1.67695e+07	1.16151e+07	9.70956e+06	1.24874e+07	9.62885e+06	1.38455e+07	9.5498e+06	5.44831e+06	6.97065e+06	9.58838e+06	1.66746e+07
Deltaline	161246	168268	186153	143764	178211	253292	139080	282140	229266	232800	246209	270031	243522	187719	252406	241510	179090	196990	261673	268954	115031	131089	158064	141654
Demethyl-desacetyl-rifamycin SV	437134	423432	583877	322812	311276	389574	530782	566989	641927	565915	496945	764771	379793	404180	529288	569206	534832	397031	770427	591109	989457	878065	421788	586065
Deoxycholic acid	2.9721e+06	2.81653e+06	429814	2.01929e+06	4.37071e+06	1.22694e+06	4.0363e+06	3.94952e+06	2.84265e+06	3.06607e+06	3.92892e+06	3.80707e+06	5.61647e+07	3.62531e+07	1.11671e+07	1.20677e+07	4.14824e+07	2.89745e+07	2.30418e+06	2.2347e+06	1.1249e+07	1.34699e+07	1.86748e+06	1.82161e+06
Deoxyguanosine 5'-monophosphate(dGMP)	4.46755e+06	5.41791e+06	1.43224e+06	950479	5.682e+06	1.1027e+07	1.01515e+06	6.55364e+06	7.84557e+06	3.36986e+06	6.20067e+06	7.96956e+06	2.64744e+06	3.00169e+06	9.30586e+06	8.75441e+06	3.40257e+06	4.43635e+06	8.01597e+06	9.85829e+06	7.17014e+06	7.13152e+06	3.70335e+06	3.43553e+06
Deoxyschizandrin	633302	695721	513056	848584	884589	816161	361694	550195	354931	859800	662013	319487	311998	664129	365349	331152	701508	358824	1.78383e+06	1.71142e+06	725296	863084	635362	641603
Desferal-iron(III)	6.63359e+06	7.36676e+06	6.70156e+06	5.27065e+06	4.87653e+06	4.96781e+06	5.23613e+06	4.23416e+06	5.94095e+06	7.82725e+06	6.20269e+06	6.75734e+06	5.72231e+06	5.87032e+06	4.64926e+06	5.77499e+06	7.02003e+06	6.32285e+06	4.16831e+06	4.50042e+06	2.95016e+06	2.83323e+06	4.40583e+06	4.63632e+06
Desmedipham	1.11303e+06	841635	564368	625028	732679	662300	693465	593552	729711	510675	718905	689095	428422	269789	446010	470861	272214	407573	387555	414723	564376	659730	446642	486880
Desoxycortone	22911.7	9	18403.5	79908.3	111383	9	11946.9	18126.3	10155.9	12511.7	10554	15786.7	13186.5	3626.48	9442.94	8607.86	2904.89	21812.1	60018.5	51196	84080.1	84910.3	97953	128751
Dexamethasone	216071	225992	235756	260488	194007	187097	231230	231684	224933	202630	228314	255654	279846	227879	250798	234378	252108	207576	256898	255455	245456	290743	283401	240572
Dexamethasone phosphate	198928	149422	327911	263973	289286	213901	196885	291268	887050	169463	250088	457238	154373	232202	153343	123561	265108	133453	261690	226748	43917.3	46764.7	128321	121908
Dexibuprofen	376113	407513	295135	642349	760434	316959	243759	526257	293948	497054	506979	326099	215355	569296	307212	294379	540693	296887	706463	599443	6254.67	12826.6	485864	527655
Diacerein	122542	184786	202145	205959	152814	209679	189393	208488	144986	222339	263798	230324	214193	161497	148316	170307	114706	227773	232489	233983	210973	186256	189731	163942
Diacetyl-10-gingerdiol	4.98084e+06	5.4675e+06	3.43933e+06	4.83139e+06	3.96308e+06	4.92957e+06	4.1798e+06	4.62442e+06	3.74842e+06	5.92475e+06	4.40583e+06	6.0448e+06	4.62754e+06	4.10198e+06	5.95953e+06	6.11407e+06	3.44774e+06	5.63779e+06	3.09596e+06	2.62385e+06	2.64784e+06	1.20674e+06	3.08152e+06	2.90486e+06
Diacetyl-8-gingerdiol	44936.6	29001.6	46623.6	31113.6	61030.2	28190.5	70613.9	41146.4	53117.1	30011.9	58712.2	34825.3	32580.8	26809.6	10945.1	12363.8	21311.5	23573.4	43894.9	32704.6	86700.2	108602	46661.9	41478.3
Diadenosine tetraphosphate	45935.2	34629.3	21698.8	12183.1	40680.3	15517.2	348852	237751	312719	363366	132239	354368	336132	286133	256517	169069	266217	286379	85316.3	118848	80985.5	58943.9	353875	236141
Diazinon	1.09208e+07	1.83525e+07	2.00554e+07	1.22396e+07	6.7219e+06	1.42421e+07	2.12241e+07	7.86544e+06	9.5908e+06	8.60943e+06	1.59692e+07	1.06446e+07	8.72845e+06	1.68339e+07	9.29482e+06	1.42894e+07	2.61094e+07	5.25248e+06	9.5307e+06	9.72536e+06	1.54855e+07	1.3424e+07	1.20618e+07	1.64596e+07
Dibasic sodium phosphate	1.18824e+07	1.84306e+07	1.29593e+07	1.14155e+07	1.88457e+07	1.34643e+07	1.2938e+07	1.68851e+07	1.83122e+07	1.34694e+07	1.35455e+07	1.34598e+07	1.1756e+07	1.23705e+07	1.03139e+07	1.42113e+07	1.11869e+07	1.27348e+07	2.36033e+07	2.46468e+07	2.08581e+07	2.10915e+07	1.96001e+07	1.81226e+07
Dibenz(b,f)(1,4)oxazepine-10(11H)-carboxylic acid, 8-chloro-, 2-(1-oxo-3-(4-pyridinyl)propyl)hydrazide, monohydrochloride	2.62624e+06	2.39333e+06	2.7209e+06	2.19635e+06	2.24147e+06	2.37644e+06	2.45972e+06	2.37883e+06	2.35151e+06	2.50104e+06	2.47618e+06	2.06152e+06	2.4801e+06	2.37897e+06	2.31885e+06	2.34457e+06	2.62845e+06	2.29308e+06	2.25246e+06	2.42836e+06	2.46627e+06	2.4009e+06	2.39606e+06	2.49005e+06
Dichlorprop	376553	395905	377889	332513	386010	411963	421017	426205	374762	385043	359675	402048	410679	412440	410843	390957	424427	394331	91573.2	88370.5	30789	35213.4	360222	384779
Diclomezine	2.461e+07	2.24792e+07	2.28931e+07	1.85398e+07	1.59965e+07	1.80265e+07	1.70153e+07	2.45592e+07	2.11881e+07	2.30154e+07	1.91989e+07	2.38278e+07	2.12315e+07	2.16582e+07	2.57466e+07	2.54093e+07	2.01599e+07	2.32845e+07	1.88306e+07	1.92244e+07	1.64429e+07	1.58018e+07	1.76052e+07	1.98372e+07
Dicyclohexylamine	75475.3	26831.6	70084.4	33996	29321.3	25922.4	16661.7	10584	16715.5	21921.3	13741.6	19375.2	15428.1	22429.7	45112.4	22073.3	13015.8	47718.9	9711.21	11259.1	24497.9	14563.6	14774.6	18931.6
Diethyl phthalate	60096.5	58279.8	57512.5	58342.2	55067.9	57723.1	56799.9	53374.2	53495.8	55363.5	55558.3	53657.7	56384.7	57554.5	56488.3	55882.6	54504.8	55264.6	55475.3	55408.8	50781.2	53600.1	54909.5	52986.3
Diethyl-2-methyl-3-oxosuccinate	76720.8	61611	64076.7	63315	77894.1	67277.4	84218.1	68142.2	67991.7	90219.6	90322.4	79158.9	62633.2	79577.4	51495.2	62318.9	75820.6	62948.4	81199.3	93036.4	57253.6	51568.4	80917.8	75646.1
Dihydrocaffeic acid	28530	24952.2	22358.4	17728.3	22800.1	32170.8	29018.9	30091.4	33291	32364	28108.1	38503.6	26309.4	82677.8	62054.3	62265.6	91732.8	33800.1	35803.9	31366	41514.9	39141.4	70141.9	64448.5
Dihydroconiferyl alcohol	3.34514e+07	3.26021e+07	2.30751e+07	7.97009e+06	8.89066e+06	1.08379e+07	9.12884e+06	1.23615e+07	8.17575e+06	9.80832e+06	1.14327e+07	6.43701e+06	9.54347e+06	7.21289e+06	8.76239e+06	7.81774e+06	7.61005e+06	6.39584e+06	9.64112e+06	8.29357e+06	7.10308e+06	7.15509e+06	9.12074e+06	8.59126e+06
Dihydrodaidzein	18072	24476.7	15254.9	22838	22868.1	62132.4	57430.4	149461	109123	59566	124508	70658.7	175913	45759.9	86759.7	78228.4	56586.2	149852	12352.1	22417.2	3781.06	2058.54	15793.5	7895.38
Dihydrogambogic acid	20710.3	32294.9	26286.8	27646.1	16848.8	30085.4	26655.6	34485.7	26113.7	31505.3	38844.3	30858.1	25616.3	23493.3	28610.6	32451.5	22717.3	35073.3	21412.4	24722.3	18196.5	19406.3	19397.7	15742.6
Dihydrojasmone	21906.4	27079.9	19278.6	21587.6	22720.7	18619.6	15426.6	15273	17132.4	12908.8	17659.7	21168.8	16563.4	14208.8	16823	17607.1	14489.1	15474.3	16794.8	17386.1	10030	11430.9	19146.6	18805.3
Dimethindene	1.14746e+06	1.12757e+06	979788	1.17725e+06	787373	645363	730813	590408	568567	728653	746165	852026	857022	819821	900758	768131	755418	962561	637303	494934	437557	511036	627267	593995
Dimethyl phthalate	2.35217e+07	23728604	2.15805e+07	2.47654e+07	1.29562e+07	2.11681e+07	2.3257e+07	1.91027e+07	17988159	1.95494e+07	2.21386e+07	1.86748e+07	2.06906e+07	2.06381e+07	2.16872e+07	1.74153e+07	2.1821e+07	2.17768e+07	1.87345e+07	1.19776e+07	1.86701e+07	1.79248e+07	2.14568e+07	2.16517e+07
Dimethyl sulfoxide	7.02927e+07	2.7116e+07	3.23156e+07	3.4685e+07	2.79054e+07	4.64292e+07	2.63003e+07	40149445	2.98147e+07	4.46627e+07	5.55734e+07	2.35652e+07	3.87394e+07	3.4499e+07	2.37427e+07	3.53243e+07	4.89089e+07	4.36324e+07	2.53825e+07	2.70764e+07	4.82239e+07	5.20116e+07	4.14946e+07	3.75624e+07
Dimethylmalonic acid	575216	606634	524632	626776	1.21118e+06	700968	837062	1.01323e+06	1.40165e+06	783617	1.03815e+06	987346	517097	639093	768807	734316	691176	993548	1.01024e+06	931890	562429	530976	991762	1.0002e+06
Dinaciclib	52358.1	63075.2	55377.5	65315.6	69449	65688	76662.7	71344	70367.6	62633.6	69922.1	69771.1	71254.3	65004.8	57783.9	61505.9	80610.6	59003.9	63476.5	66858.3	44369.2	47701.7	70396.5	79352.2
Dinervonoyllecithin	1.42312e+07	1.68952e+07	1.48973e+07	1.43863e+07	1.58665e+07	1.7035e+07	1.2656e+07	1.34289e+07	1.98965e+07	1.62348e+07	1.4387e+07	1.77381e+07	1.22899e+07	1.35782e+07	1.65434e+07	1.95753e+07	1.80683e+07	2.24935e+07	5.51725e+06	5.98145e+06	2.16426e+06	2.62516e+06	8.26195e+06	8.64455e+06
Diosmin	58443.8	75302.4	62885.9	39174.6	37213.7	60936.8	70008.7	92214	75030.2	88364.9	123144	86587.2	73631.8	80082.9	63696.9	146375	103713	98392.2	113965	87537	188207	172032	68925.8	52045.2
Dioxindole	392547	411221	41355.7	69745.5	90591	1.18756e+06	13194	535088	794175	27931	502225	1.54979e+06	10357.6	8149.03	1.12029e+06	1.04544e+06	6299.81	292425	1.70555e+06	1.57687e+06	954552	946060	627283	97868.4
Dipalmitoylphosphatidylserine	222928	226550	193024	171548	154299	369304	207987	435612	108745	189839	527409	121400	259996	130130	306233	306253	163470	180202	506269	392367	280659	310927	238473	202275
Dipentyl phthalate	1.90727e+06	2.35926e+06	2.10338e+06	3.67498e+06	5.49563e+06	2.66072e+06	1.1033e+06	4.09738e+06	1.0148e+06	3.78645e+06	4.33946e+06	1.87644e+06	1.02884e+06	5.71208e+06	888594	840274	4.45833e+06	1.65329e+06	1.31451e+07	1.36472e+07	3.20976e+06	3.65101e+06	4.65272e+06	4.35275e+06
Discadenine	425267	428868	310877	414431	706613	462245	250779	479160	641041	777976	567769	352113	286932	809413	209985	179066	849546	350198	1.50524e+06	1.50055e+06	651677	506869	559375	529254
Dizocilpine	98803.1	102891	97616	123939	111991	107772	93437.8	100665	104046	117080	89192.7	88704.6	120589	102699	92033.5	90772.5	95755.1	102624	103277	83661.4	90309.4	84748	101053	105003
Dl-2-Aminooctanoic Acid	91271	108129	125323	107512	94519.7	125744	202211	267114	190292	134286	281094	154486	132497	127881	105795	105683	142300	118641	291633	289100	269393	252209	119116	131513
Docosahexaenoic Acid Glycine	11808.7	10291.3	5847.01	9087.6	5835.68	11285.4	2733.53	5369.13	5885.74	6066.69	5974.23	6022.79	6738.96	5364.74	3771.21	2934.86	4176.66	2776.85	15799.1	23701.4	15498.1	13930.2	10625.1	10079.3
Docosatrienoic acid	157503	29186.8	87630	63012.6	378768	116604	23707.6	10401.1	44127.3	56045.4	23568.6	49417.4	41424.5	93213.8	61631.1	98419.4	18226.1	179019	31733.1	44253.2	141783	276732	23638.8	41433.7
Dodecanedioic Acid	309312	337987	317307	337159	381413	365417	436882	468225	535766	383496	483227	464099	347135	422635	354414	351836	404943	383532	1.27997e+06	1.25535e+06	547069	562261	415941	438991
Dodecanol	62039.6	44312.5	646804	118799	196379	42391.5	11689.3	52668.9	64523.1	21787.3	69523.1	27686.7	25169.1	21535.8	14083.6	8958.32	11320.6	11866	21112.4	24868.5	176909	154680	10403.9	34625.8
Dolichosterone	245476	213232	176757	216810	281416	247282	228549	255791	260353	280380	271780	215313	208141	275165	214083	225087	274513	225692	249369	229848	239282	230155	174356	165748
Dopachrome	700139	681958	708928	666743	992921	2.20841e+06	5.62224e+06	3.67073e+06	1.94289e+06	3.65432e+06	3.44859e+06	1.11051e+07	3.30182e+06	1.45715e+06	6.97265e+06	6.55745e+06	1.58195e+06	1.32957e+06	42005.5	37660.7	16810	17382.5	11290.4	12873.6
Dopaquinone	91312.7	103882	48512.2	39845.6	67891.9	81696.3	63455	79366.4	74765.4	59324.3	71449.9	53981.7	45828.7	75111.4	79005	87939.7	78961.2	61220.1	95476.5	67446.8	54591.2	47571.2	246997	235655
Doramapimod	1.82589e+06	1.84739e+06	2.64917e+06	2.38806e+06	2.90108e+06	2.17322e+06	4.13925e+06	4.37901e+06	6.55218e+06	7.29515e+06	3.99432e+06	7.83993e+06	2.18268e+06	3.03408e+06	4.3466e+06	4.42025e+06	2.63049e+06	2.74046e+06	6.82896e+06	7.09326e+06	4.49308e+06	4.50081e+06	2.55705e+06	2.53295e+06
Dronedarone	85272.9	98221.1	22192.7	52495.6	361203	32877.4	590150	436874	138635	826619	495720	1.05673e+06	213127	110528	44072.3	30559.6	134530	91129.1	38397.3	35565.1	34940.5	32648.5	34845.1	36650.2
Drospirenone	43639.9	36620.5	86672.8	51460.6	31240.6	44718.6	28095.3	30286.1	33894.3	11305	28785.2	18111.2	30297.2	35013.2	20839	18731.8	28658.9	27082.8	5037.02	1927.09	6903.77	6423	3891.9	8167.84
Dulcitol	22820.6	26575.8	16358.5	16257.1	40931.6	25705.5	28606.9	19112.3	30567.2	28129.3	24636.8	17698.9	25691	27983.7	19150.8	24160.3	23177.7	17565.4	21395.4	25988.5	19929	30994.2	22600.5	25536.9
EPA	1.5675e+07	1.49646e+07	1.54992e+07	2.19534e+07	1.59245e+07	2.02541e+07	1.23522e+07	1.28534e+07	1.31254e+07	1.17921e+07	1.39172e+07	1.24117e+07	1.69734e+07	1.53005e+07	1.42793e+07	1.35357e+07	1.41285e+07	1.48019e+07	1.63149e+07	1.6465e+07	1.85375e+07	1.79628e+07	1.2423e+07	1.17932e+07
Eburnamenin-14-ol, 14,15-dihydro-, (14alpha)-	339904	383367	198777	399849	682765	430472	134298	427340	143456	340359	440029	181841	111437	475801	126267	118024	478083	189353	1.38831e+06	1.20929e+06	493336	443460	394177	473403
Ecdysone	10636.4	10027.5	9670.07	7447.04	9842.12	21732.2	23789.7	30602.2	15529.8	9361.9	41765.4	14917.4	22631.3	19993.9	6667.97	15539.7	18990.7	23322.7	127875	120918	418076	444804	42822.2	29022.7
Ectoine	75616.3	105019	80895.8	79397.4	119578	60890.4	91225.5	70956.8	152029	78664.3	58287.3	109049	96188.6	63270.6	104024	116455	96899.3	92479	113877	122865	146041	126745	144384	125120
Edetate trisodium	3.70116e+06	4.8448e+06	3.74039e+06	5.17888e+06	4.68295e+06	8.49178e+06	7.30822e+06	5.57218e+06	8.07095e+06	5.44073e+06	5.45537e+06	5.24233e+06	7.00681e+06	5.19046e+06	5.35113e+06	6.38319e+06	4.87397e+06	4.73226e+06	5.69555e+06	5.34702e+06	4.81785e+06	5.28741e+06	7.30797e+06	8.74611e+06
Edetic acid	848847	614896	659587	818156	1.0193e+06	1.41959e+06	1.07992e+06	934937	1.21309e+06	762408	878529	830697	939560	750998	803002	1.01871e+06	866374	737550	960391	1.11025e+06	774805	681413	1.21262e+06	1.11636e+06
Edrophonium	28453.5	15374	16774.6	16150.8	20003.2	22445.8	25528.6	16350.7	19654.5	28116.4	21705.1	23017.5	22205.2	19384.5	24752.2	27155.7	24844.4	20661.5	27669.7	22426.7	28346.4	24030.1	31612.4	30711.3
Eicosanoyl-EA	128274	63168.2	23913.6	64554.5	97690.5	99154.3	89981.1	73776.8	148545	35579.1	69048	72639.3	596427	206625	127953	124987	230753	375217	15204.5	104567	155696	62951.8	21050.8	18504.9
Eicosapentaenoic Acid-d5	26022.1	27212.2	25660.1	28983.1	29968.3	32091.1	26951.9	27729.7	23167.6	40326.1	28425.5	30702.5	32770.9	34818.9	22683.6	21303.5	31734.3	28754.3	45753.3	37115.9	24398.5	29805.8	25042.8	26216.1
Embelin	125873	165525	142397	170120	208723	187257	164722	174764	177015	187532	172088	133132	169821	173543	154082	134033	181679	172618	201857	223958	173913	182836	149188	147020
Emodin-8-glucoside	22503.9	29915.2	27705.3	9285.64	17071.3	33110.4	88335.8	76959	110584	146145	67600.2	134190	90337.4	18554.3	59911.2	56581.5	27457.1	59354.2	169521	130949	33490.5	28960.4	217433	244182
Enalapril	188302	190515	160145	151785	199452	284512	210365	268089	200203	386099	204052	209935	308343	161168	222613	197717	232617	157978	165325	178376	143876	156605	202870	243985
Endorphine-2-trifluoroacetate	3.23696e+06	2.53365e+06	2.8403e+06	2.76456e+06	3.15049e+06	2.83349e+06	1.80056e+06	2.68109e+06	3.15385e+06	1.91382e+06	2.77496e+06	2.79123e+06	2.15743e+06	2.42269e+06	1.30538e+06	2.95037e+06	2.16627e+06	2.8083e+06	1.75972e+06	2.73007e+06	2.40228e+06	2.20177e+06	2.47206e+06	1.68056e+06
Endoxifen O-glucuronide	5350.15	3390.87	1794.88	3171.78	3348.28	3298.01	28033.4	37028.3	22711.9	13822.5	45336.8	18106.6	39452.6	32804.7	88617.4	73441.1	37567.2	70546.5	89507	86512.1	121644	128966	112962	175559
Enniatin B	110650	161448	110814	131853	87896.6	193319	119505	279870	108601	123865	278283	62763	128147	94181.7	172630	168015	87839.7	67562.9	187665	185449	117466	123502	135127	110643
Epothilone C	5439.53	2188.79	4958.15	6571.22	7534.55	4753.97	94623.8	65859.2	50375	156360	77877.4	27700.9	8984.31	20597.8	11516.1	8444.87	6110.61	3629.64	2.06742e+06	1.77081e+06	1.61974e+07	2.00345e+07	186019	197388
Equilenin	11405.9	8554.7	14241.3	15078.9	9058.34	5555.61	11766.1	14209.4	12356.7	9125.23	7724.8	11652.8	9724.42	10700.1	11251.5	9434.22	6375.33	9249.89	10366.5	9076.04	7069.17	6245.67	14597.7	14021.7
Equol	10963.8	12289.6	12014.3	5974.31	13862.2	12774.8	21511.2	28337.7	24399.4	30139.9	28198.6	22994.5	13156.1	33117.7	36866.3	34738.9	34426.7	36252	9	9	9	9	9	9
Ergocornine	4.57807e+06	4.43958e+06	5.63451e+06	3.75874e+06	5.16203e+06	6.24607e+06	5.46983e+06	6.2117e+06	7.60173e+06	8.08188e+06	5.76374e+06	8.61642e+06	6.99026e+06	7.64122e+06	8.30933e+06	9.11172e+06	8.62254e+06	7.4233e+06	1.0702e+07	8.81573e+06	9.60232e+06	9.77521e+06	8.39652e+06	7.77578e+06
Ergocristine	797125	714661	892670	786993	964360	892993	1.56343e+06	1.56749e+06	2.6138e+06	2.78969e+06	1.43427e+06	4.1023e+06	979767	1.38258e+06	1.98585e+06	1.79512e+06	1.37251e+06	1.4911e+06	1.95207e+06	1.77651e+06	1.21505e+06	1.35448e+06	832580	1.00068e+06
Ergosine	27032.1	31728.9	26994	27641.2	26920.8	23668.9	23207.5	22916.2	21425.3	20158.8	21662.2	23451.6	15444.8	13681.7	16170	14816.1	13824	17307.6	68134	62337.9	103888	112404	32332.6	26492.7
Eriodictyol 7-O-glucoside	246610	258239	77979.2	128905	340630	232957	95325.7	160694	126255	129773	115106	178361	267219	194453	67883.2	97657.6	203500	180090	72109.5	54803.2	80930.8	98969.4	136861	108535
Erythrose	197377	229242	209488	129408	147761	117048	122409	138261	127266	147358	133840	163099	122034	143192	161226	123694	140164	104609	119997	118810	152130	154156	103631	86439.2
Esculin	130557	145009	111851	113725	135129	105413	127706	144874	132574	135212	127125	117227	117438	122880	121362	133450	112840	137308	89537.4	91394	64991.1	56758.2	112116	112006
Estra-1,3,5(10)-triene-3,17-diol	593704	362932	456537	607207	805023	430797	382320	449964	444663	497146	441822	507213	547986	489801	548592	549465	422129	537564	31457.5	36475	4093.52	3850.26	385242	363866
Estrone glucuronide	219098	332176	249173	291429	68937.7	145395	141320	148521	161153	170161	232271	73415.7	176158	136611	109382	104207	101558	79232.2	117064	86173.5	97671.9	100098	154385	119981
Ethambutol	1.7787e+07	1.76717e+07	1.4621e+07	1.55098e+07	1.44861e+07	1.67727e+07	2.5758e+07	2.14372e+07	2.44725e+07	2.07572e+07	2.19296e+07	2.30395e+07	2.03373e+07	1.29856e+07	2.08267e+07	2.03477e+07	1.36778e+07	1.9266e+07	6.8391e+06	6.69029e+06	9.90933e+06	1.01604e+07	2.30092e+07	2.16527e+07
Ethionamide	4.9081e+06	4.43105e+06	3.51683e+06	4.826e+06	4.34594e+06	4.61639e+06	4.34705e+06	4.86733e+06	5.12259e+06	5.89215e+06	4.87165e+06	4.69493e+06	4.92962e+06	4.35214e+06	6.46799e+06	6.10074e+06	4.734e+06	8.1145e+06	5.72732e+06	5.25174e+06	4.10731e+06	4.67049e+06	6.09975e+06	7.26149e+06
Ethyl 7-epi-12-hydroxyjasmonate glucoside	390308	439845	425429	399001	434769	406333	423321	463260	394656	416728	438184	405676	418742	445107	405083	443437	433913	425965	452389	446976	400156	373169	429602	434769
Ethyl fumarate	667241	754343	545001	726502	861461	709544	554901	557413	696997	690269	532395	515233	481422	793930	831976	666330	605079	761888	829002	767169	1.36045e+06	2.2178e+06	756299	973141
Ethyl hydrogen malonate	575216	606634	524632	626776	1.21118e+06	700968	837062	1.01323e+06	1.40165e+06	783617	1.03815e+06	987346	517097	639093	768807	734316	691176	993548	1.01024e+06	931890	562429	530976	991762	1.0002e+06
Ethyl-dodecanoate	288431	217925	241813	342910	355637	257402	224212	174032	286081	257681	258718	257734	208315	338289	352379	292536	178661	369602	241758	297405	529008	403237	204658	282100
Ethylmalonate	602329	639423	552146	672947	1.19706e+06	704508	874490	1.13079e+06	1.39675e+06	811791	1.08704e+06	964804	577300	665899	808809	783989	700705	1.03151e+06	1.00421e+06	969824	610360	615430	1.06102e+06	1.06222e+06
Ethylsalicylate	3.65516e+06	4.78462e+06	3.31921e+06	3.82844e+06	3.83646e+06	4.08475e+06	3.25192e+06	3.96943e+06	4.56776e+06	4.66265e+06	4.35169e+06	4.31993e+06	4.51898e+06	4.3694e+06	5.94975e+06	5.25941e+06	4.64932e+06	6.38051e+06	5.48585e+06	5.08561e+06	4041003	3.86857e+06	4.66668e+06	6.20523e+06
Ethynodiol diacetate	6.85408e+06	5.54058e+06	3.46343e+06	5.64862e+06	2.87015e+06	3.43065e+06	2.04087e+06	1.93766e+06	1.79065e+06	1.81819e+06	2.10092e+06	1.83475e+06	1.34876e+06	1.38027e+06	2.03988e+06	1.69618e+06	1.45222e+06	2.13578e+06	2.34747e+06	2.44027e+06	2.78536e+06	3.01999e+06	1.77972e+06	1.16559e+06
Etilamfetamine	1.32193e+08	1.33618e+08	1.2898e+08	1.16618e+08	1.31875e+08	1.258e+08	1.33389e+08	1.17475e+08	1.34698e+08	1.03427e+08	1.31493e+08	1.36942e+08	1.39857e+08	1.2954e+08	1.29137e+08	1.13511e+08	1.34743e+08	1.37388e+08	1.07272e+08	1.21637e+08	1.08625e+08	1.22937e+08	1.25297e+08	1.23772e+08
Etobenzanid	2.81757e+06	3.04953e+06	2.91012e+06	2.91056e+06	3.08835e+06	2.74246e+06	3.73476e+06	4.30685e+06	4.06562e+06	3.95117e+06	4.01656e+06	3.64145e+06	4.16703e+06	4.15675e+06	3.17191e+06	2.72166e+06	4.2212e+06	3.79326e+06	5.83288e+06	5.33583e+06	3.44519e+06	3.81072e+06	5.33522e+06	4.31363e+06
Euscaphic acid	135861	176785	5554.45	33980.2	1.14197e+06	20194.6	2.26964e+06	1.40871e+06	236427	2.49274e+06	1.29524e+06	2.72439e+06	548356	328011	26752.1	21491.5	343268	40177.1	51133.7	36115.3	138612	118477	87030.8	61026.5
FAHFA(8:0/10:0)	77508.5	89181.5	94722.2	80131.3	130316	142465	178812	192605	210051	180865	191172	230170	203621	180072	161732	148025	169964	137547	80696.2	78891.3	123040	148678	115064	121329
FFA(12:0)	3.68171e+06	4.06232e+06	2.48136e+06	3.88067e+06	6.80788e+06	4.57744e+06	2.61613e+06	5.06381e+06	5.52087e+06	7.28227e+06	5.4141e+06	3.62954e+06	2.6719e+06	7.54367e+06	1.70572e+06	1.95486e+06	7.10963e+06	2.75205e+06	1.50584e+07	1.31251e+07	5.10004e+06	4.45398e+06	4.49251e+06	4.1264e+06
FFA(14:0)	156734	149055	98890.1	190728	205537	159175	115966	182429	90835.3	280332	164099	123936	129772	302252	115891	122559	278984	108273	373905	419910	218321	195108	145276	122063
FFA(15:1)	163043	179123	195439	182966	209268	197432	171477	183411	207919	153285	167430	202697	206852	174878	249050	181960	156504	181098	233612	250993	264273	207321	162342	176837
FFA(16:1)	3.58449e+07	3.68587e+07	3.97047e+07	4.52548e+07	6.08711e+07	5.0136e+07	3.33147e+07	5.25127e+07	2.70788e+07	7.19091e+07	5.24085e+07	3.95853e+07	4.32622e+07	8.38977e+07	6.32666e+07	6.95245e+07	9.03766e+07	5.0542e+07	7.98478e+07	8.48855e+07	3.96504e+07	4.88948e+07	4.48343e+07	4.23414e+07
FFA(18:2)	1.47984e+08	1.49772e+08	147950865	1.53687e+08	1.63771e+08	1.62271e+08	1.5586e+08	1.55893e+08	1.52787e+08	1.6445e+08	1.59469e+08	1.52399e+08	1.54358e+08	1.69553e+08	1.49434e+08	1.55507e+08	165781966	1.64105e+08	1.73424e+08	1.67838e+08	1.66325e+08	1.60773e+08	1.52469e+08	1.55671e+08
FFA(18:3)	1.02833e+06	406380	1.00982e+06	1.24797e+06	1.6599e+06	1.51065e+06	1.18208e+06	1.37578e+06	420249	1.63105e+06	1.26692e+06	1.15321e+06	355475	1.69938e+06	367299	272927	1.8385e+06	1.48492e+06	1.89324e+06	1.88969e+06	1.33828e+06	1.23886e+06	1.11469e+06	1.16581e+06
FFA(18:4)	494069	611469	457358	699548	890924	765981	558646	719822	583178	802274	747652	541625	475473	767172	833124	777851	789287	880768	694799	623793	475009	466200	364426	364833
FFA(20:4)	698108	799396	747759	702048	890618	857637	581011	607997	638715	617570	661047	730927	746151	686636	797287	764077	786427	733307	678186	647111	655431	668943	569112	590836
FFA(20:6)	145369	145578	25537.4	186372	392192	69206.3	28104.6	63581.2	93134.9	45478.3	56996	23424	19792.4	42903.7	30015.2	30285.5	34717.8	22254.3	399239	455131	155322	158711	161011	135235
FFA(22:6)	6.92276e+06	6.70207e+06	5.96756e+06	7.71692e+06	9.19026e+06	8.26281e+06	5.98043e+06	6.36121e+06	6.06099e+06	7.80172e+06	7.30571e+06	6.73566e+06	8.93117e+06	9.39815e+06	5.71932e+06	5.7333e+06	9.18803e+06	6.39844e+06	8.71512e+06	8.68062e+06	6.49435e+06	6.28392e+06	6.78708e+06	6.67976e+06
FFA(22:7)	1.42697e+06	1.30014e+06	287915	1.58194e+06	2.52994e+06	625005	160110	452252	608472	375101	464363	222520	105470	265324	250447	249943	297657	102956	2.43189e+06	2.19407e+06	292433	293168	607714	539897
Falaconitine	21291	23124.9	18158.4	12232.1	15414.2	7419.45	58043.9	75209.1	20065.1	32112.4	73767.7	34130.3	66959.8	39880.7	77376.4	70697.2	35726.6	43174.1	1.84757e+06	1.53467e+06	4.2457e+06	4.86904e+06	266869	230664
Farnesyl phosphate	1.36921e+06	1.55908e+06	1.11196e+06	2.89603e+06	4.19428e+06	1.53097e+06	783839	2.44802e+06	984522	2.0321e+06	3.03636e+06	1.58179e+06	652293	2.01815e+06	859357	808693	1.96505e+06	959064	6.78933e+06	6.53955e+06	986930	1.05312e+06	1.42817e+06	1.41858e+06
Farnesylacetone	705190	53867.6	105030	192070	105563	249521	33232.9	23259.7	60799.5	34281.9	46696.1	20539	40349.7	614561	56594.7	32079.4	24933.9	116981	188713	157579	208803	160488	113956	166397
Felbamate	5.46077e+06	7.42804e+06	3.58079e+06	6.0657e+06	4.21674e+06	7.43787e+06	5.96069e+06	6.10552e+06	9.07142e+06	5.6369e+06	8.15665e+06	8.82623e+06	6.98267e+06	3.92022e+06	8.27507e+06	8.22825e+06	4.98428e+06	4.83723e+06	6.76733e+06	5.5267e+06	4.7417e+06	4.31382e+06	5.83436e+06	6.50253e+06
Fenpiclonil	2.96476e+06	2.95688e+06	2.80789e+06	3.03881e+06	2.91193e+06	2.6525e+06	2.71963e+06	2.99487e+06	2.71958e+06	3.08687e+06	2.84421e+06	3.00074e+06	2.49388e+06	2.94975e+06	2.9483e+06	2.6916e+06	2.97674e+06	2.63625e+06	2.53513e+06	2.66807e+06	2.74378e+06	2.54793e+06	2.55512e+06	2.65194e+06
Fenproporex	654340	694998	595314	630152	723410	573864	1.88576e+06	1.62765e+06	1.12287e+06	1.523e+06	1.96255e+06	2.08903e+06	858334	867094	552692	741277	1.01113e+06	555927	1.35687e+06	1.40902e+06	749508	675079	1.75052e+06	1.6788e+06
Ferulic acid	232273	238186	118123	53512.7	90778.3	212650	264995	214726	608122	256591	229668	355533	260572	84664.2	466748	381823	94109.6	346231	78373.6	69900.8	96655.4	98873.1	266101	242123
Flocoumafen	257866	285787	157970	449636	734009	226169	131423	471945	99682.1	371088	438859	225192	117907	414553	135067	143430	432915	188215	1.03829e+06	998736	178602	191595	255651	249023
Fludrocortisone acetate	267332	274774	195566	453176	664918	241997	145161	454600	161339	349881	444969	239382	136004	373192	153370	186767	418114	189469	847818	839498	179987	185952	260702	220448
Fluometuron	106810	114158	22463.2	86470.5	49373	80113.8	39902.6	35169.9	50836.3	37339.4	37097.6	25094.6	250348	37219.7	60959.7	53884.2	42246.2	61096.3	367420	145687	256547	293283	313399	348456
Fluphenazine enanthate	67547.5	80169.8	5905.45	36500.7	29539.2	4758.65	57244.6	108224	36992.3	60847.5	76768.2	59898	88998	47643.9	23354	27666.6	53425.3	29151.2	180648	36191.2	119105	259893	182727	111939
Flupoxam	24494.7	22221.5	21098.8	12660	12291.8	8649.99	39320.4	40422.1	22381.6	25049.7	41797.8	29849.8	14668.5	14823.5	17109.6	15701.5	16487.6	24694.8	738.324	1015.12	2144.02	2307.57	3051.76	1619.32
Flurandrenolide	1.47287e+06	2.53289e+06	2.29682e+06	2.30162e+06	2.07657e+06	2.12037e+06	1.7906e+06	1.61479e+06	2.39646e+06	1.54096e+06	1.99964e+06	2.36682e+06	1.2777e+06	2.40975e+06	2.68363e+06	3.58842e+06	3.25045e+06	2.00838e+06	1.57124e+06	1.21835e+06	1.07125e+06	924420	1.74681e+06	1.59302e+06
Folinic acid	460568	415310	465282	359647	209263	631079	416257	410223	450161	343633	388462	533088	338957	299002	297350	252424	266177	302534	235085	232835	217023	206595	694144	780154
Fructosyl-lysine	56832.3	50501.4	60275.4	29825.5	48651.7	37056.7	335843	274252	540748	284827	266204	344007	292254	231605	282794	292133	187024	428762	42718.3	30694.5	102670	120716	97523.2	109554
Fulvestrant	283060	437572	266729	412361	265902	476835	286374	322927	213562	308431	296222	246680	351641	258101	347103	286882	251135	269901	299283	283999	363006	360936	263643	292916
Fumonisin b2	389201	253676	326128	328552	150981	355608	385661	431729	454053	419124	453991	421788	435982	315112	500206	502566	473829	349364	350059	303371	207322	260961	173789	253661
Furmecyclox	62521.9	54199.6	69351.5	53408.2	58231.2	67507.2	49529.9	59812	64579.4	62900.8	53817.6	69191.2	52821.9	52893.5	68002.1	68321.7	55234.9	60187.5	63305.7	53808.3	52811.7	43768.7	54150.8	63549.4
Fusidic acid	122796	114656	90024.1	91398.3	221307	92070.3	1.4466e+06	1.30358e+06	1.0968e+06	1.54899e+06	1.31468e+06	1.31514e+06	321472	65749.1	474129	393063	67841.3	915501	9	9	9	9	9	9
Gal(1-3)[Fuc(1-2)]Gal(1-4)GlcSp	112314	46350.9	106205	63019.8	75937.7	129026	119274	65684.1	70545.2	75541	53972.5	117183	60545.5	55678	108358	69239.8	103983	102830	73597.1	100805	39997.2	42255.3	89868.6	70947.8
Gal1-3Gal1-4GlcSp	70173.9	65757.4	34260.8	43672.1	38723.8	25103.6	383776	470659	297989	190004	491947	171457	495602	379195	894371	687723	466388	669208	712454	641653	825317	897906	1.56814e+06	1.55062e+06
GalNAc1-4[Fuc1-3]GlcNAcSp	121583	89260.5	112988	107516	101026	98089.8	174444	168181	222158	210868	190494	273747	180968	151720	165441	127528	146757	167297	137682	201506	190479	193090	149327	126927
GalactinolHydrate	16781.1	10162.7	15170.4	6128.07	3166.96	16023.8	6632.59	12377.5	3107.27	2474.54	11074	5592.83	13752.3	4227.5	14630.1	15349.8	11833.4	11863.8	32661.3	27476.3	24719.7	29235.3	44176.8	52689.3
Galactonic acid	5.15732e+07	5.25166e+07	5.91574e+07	4.76403e+07	3.17441e+07	4.50045e+07	5.87194e+07	5.79602e+07	4.15709e+07	6.04277e+07	6.12575e+07	6.18829e+07	6.47267e+07	6.54576e+07	6.33073e+07	6.49987e+07	64477988	7.15416e+07	6.18023e+07	6.60904e+07	6.71446e+07	6.6755e+07	4.55062e+07	4.93393e+07
Gallocatechin gallate	162589	177469	158814	171163	170051	233279	174890	195701	162248	306052	196871	196023	227840	144391	165143	180581	155707	130406	135566	184028	114651	143709	146911	163034
Gamma-Mercholic Acid	3.23198e+06	3.44936e+06	175828	1.33836e+06	6.76628e+06	330826	4.06687e+07	2.57346e+07	1.23794e+07	3.11675e+07	2.74335e+07	4.80969e+07	7.24504e+06	4.37494e+06	1.28841e+06	1.47237e+06	4.46481e+06	2.27351e+06	3.15415e+06	3.03326e+06	1.34806e+07	1.35914e+07	6.49472e+06	6.45633e+06
Ganciclovir	199168	171639	215674	132744	121058	125385	185440	195422	244303	171084	211114	194281	179961	166872	256659	247592	147017	212224	234195	240965	397066	403824	142664	156776
Ganoderic Acid DM	15287.6	17901.9	12463.9	9232.26	15786.3	12416.7	12285.2	14789.6	10912.2	13102.2	12240.3	8891.94	15360.7	14532.8	21690.9	11184.6	15253.8	15305.6	12338	16758	9051.23	13093.6	16658.3	11336.5
Ganoderic acid H	135360	131192	120224	134947	151546	60347.6	79626.5	48942.7	163680	38653.8	69880.1	87485.8	57472.3	84991.8	69457.5	72568	88979.5	45512.9	12892	37010.2	12061.7	18228.2	27080.8	28258.2
Ganolucidic Acid E	576079	767005	732632	664656	602842	785766	745611	678647	626773	724837	815722	643098	676952	777447	950466	787459	541887	819131	409767	499617	376461	387736	613358	563230
Ganolucidic acid B	55758.2	72302.1	44129.9	253547	655502	78706.4	13338.9	258977	40877.1	133403	259516	87778	8325.07	122274	22097.5	15362.6	149416	31739.8	1.33803e+06	2.13149e+06	38411.2	39869.4	60159.1	48054.5
Geissospermine	905262	851498	954082	1.00516e+06	653112	657214	525998	776091	665677	872207	824682	708994	709976	987835	990389	883584	1.00163e+06	866418	536696	570388	454832	416791	819889	566638
Geldanamycin	463056	528614	441983	537781	521211	409630	517075	745877	495905	779161	757636	720198	653730	579857	642534	640722	753433	571530	425393	424143	173182	185535	344086	337377
Gemfibrozil	68929.1	62020.6	39935.2	63567	47946.9	49948.1	61507.1	68351.1	66023	60468.9	74827.9	104543	73971.7	56797.3	67417.9	78501.4	42730	56806	65560.1	57842.6	41475.5	51105.4	57330.1	45853
Genipin	2941.1	2606.19	2539.14	7009.04	4116.04	5317.48	9383.08	9765.06	10228.8	14742.3	8371.57	12684.2	3417.46	3893.68	4479.99	4038.08	2494.74	9428.32	14710.6	11071.4	11256.3	12600.8	27318	25669.1
Genistein	6.76728e+06	6.28996e+06	6.51899e+06	5.90899e+06	6.22305e+06	6.93142e+06	5.76439e+06	6.65747e+06	5.92293e+06	6.22298e+06	6.38782e+06	6.43935e+06	6.50733e+06	6.28421e+06	6.50499e+06	6.12748e+06	6.0798e+06	5.65557e+06	3.72984e+06	3.8794e+06	948696	999341	6.12678e+06	5.80039e+06
Gentisyl alcohol	108437	132212	79871.5	95256.1	158092	113417	147609	176346	179579	115794	160965	122930	20098	161040	213217	156948	160523	161018	100815	107600	205817	202722	535125	514036
Geraniol 6-O-beta-D-apiofuranosyl-beta-D-glucoside	662189	626058	1.08857e+06	737588	745202	616237	516176	884884	1.63705e+06	424126	727215	647814	447230	735530	580094	787967	713102	442545	70553.7	76279.3	55296.5	58950.9	158928	165750
Geranyllinalool	1.08008e+06	1.55535e+06	1.86438e+06	986358	1.4289e+06	1.30449e+06	2.03314e+06	2.62797e+06	2.17731e+06	2.75772e+06	1.20318e+06	2.88798e+06	868562	1.71561e+06	1.74338e+06	1.27826e+06	2.91533e+06	1.98654e+06	1.84278e+06	2.06581e+06	3.84207e+06	3.36849e+06	1.00901e+06	1.59551e+06
Gigantetrocinone	35634	23932.7	28125.6	21456.2	19643.2	21023	8542.17	9588.43	9278.85	14985.6	12195.6	12213.8	13318	33822.3	29176.3	20112.8	34940.6	15375.6	20122.6	19638.1	8732.03	8285.48	6520.11	8438.33
Ginkgolide J	27054.3	29935.9	36417.1	31098.3	36453.3	35080.3	29310.8	30444.5	30501.4	27126.3	33072.4	32715.2	22961.6	29408.1	31211.3	32784.3	28008.9	36499.4	11049.9	16297.6	5376.2	1026.19	18497.1	23573.3
GlcNAc1-3Gal1-4GlcNAcSp	183598	182213	9369.37	36500.2	199342	20677	451757	645263	105438	407668	666577	412956	1.11157e+06	354316	66088.1	52333.3	345423	46012.9	210918	239472	712530	691034	202563	166825
Glcnac6P	122436	133860	127584	141552	159559	241547	159353	150757	175742	159808	143210	175919	160711	141337	141658	158382	115239	135593	122178	126207	95386.7	89739.6	144952	145220
Glipizide	6.9364e+07	6.63027e+07	5.46971e+07	6.21662e+07	6.93579e+07	9.98833e+07	6.92522e+07	8.66282e+07	9.11859e+07	7.08969e+07	8.07588e+07	8.07528e+07	8.25217e+07	6.89731e+07	5.56794e+07	8.03834e+07	5.2479e+07	8.30077e+07	9.19918e+07	8.35515e+07	4.17196e+07	5.99979e+07	5.03704e+07	5.55302e+07
Gliquidone	9	9	9	9	9	9	2737.88	2405.75	9	5336.15	4461.32	3350.85	3295.46	1250.73	5085.25	4374.73	3990.6	1265.62	159618	84091.7	296977	696035	24627	17452
Gln-Arg-Leu-Arg	1.3859e+07	1.49959e+07	1.54535e+07	1.10213e+07	9.6473e+06	9.04032e+06	4.88872e+06	5.56858e+06	5.55561e+06	5.28533e+06	5.86935e+06	6.21628e+06	7.4882e+06	7.36596e+06	7.20862e+06	7.38064e+06	8.21348e+06	7.06022e+06	2.71507e+06	2.53468e+06	1.60682e+06	1.65442e+06	4.92854e+06	4.486e+06
Gln-Gly	563684	633873	589026	505204	676521	637798	630303	766204	643871	593049	927923	524592	571431	691977	631409	589873	486407	589495	903175	1.07246e+06	711327	955418	1.04966e+06	1.17507e+06
Gln-Ile-Tyr-Glu	9	9	9	9	9	9	36461.6	59755.9	32599	10642.4	35714	21664.6	1369.32	1582.08	4692.35	2228.58	1485.02	630.372	154405	159324	64889.1	63563.7	35620.8	39879.7
Gln-Lys-Phe-Arg	1.02401e+07	4.09959e+06	1.02556e+07	9.37881e+06	7.64935e+06	9.76e+06	3.34742e+06	2.53122e+06	3.20835e+06	1.03767e+07	2.8529e+06	2.63435e+06	7.40948e+06	2.82013e+06	1.18416e+07	1.05368e+07	1.00402e+07	2.8048e+06	3.04372e+06	8.37898e+06	2.62074e+06	8.73726e+06	9.47756e+06	9.44008e+06
Gln-Met-Met	702468	790941	661582	215677	230451	267623	264891	285838	255286	329530	250940	187052	261861	176824	239327	217790	195054	162897	243300	246539	200387	184492	259822	212522
Gln-Phe	35110.7	36547.3	37158	33262.8	34853.2	24170.8	39662.3	36696.7	48268.6	37081.6	39209.4	42294	25380.7	25793.4	41872.7	45591.8	25426.9	51087	32118.3	24687.4	37070.9	40849.4	49476.1	38165.4
Gln-Phe-Leu-Glu	9652.69	6237.14	6533.27	5038.97	3105.38	529.524	72460.7	57143.8	39173.9	23160.7	35940.4	28753.2	176609	95955.1	239202	196913	92841.3	195139	3.54421e+06	4.13647e+06	868692	601109	1.03704e+06	887759
Glu-Gln	215661	222888	215143	315532	158083	60008.7	177688	100013	96071.7	116873	106660	95768.1	272935	136721	113304	119320	151592	169139	75349.8	73821.3	48003.4	50081.4	73898.8	80591.5
Glu-Glu-Met-Ile-Ala	126065	98323.8	100387	80066.3	94243.8	87276	77740.6	59682.2	71005.5	53104.5	80190.4	65540.1	65305.3	75862.1	70909	54895.4	89112.1	73807.3	68202.3	68728.7	56900.5	64498.4	71536.8	72386.1
Glu-Gly	261933	342706	314740	352695	300703	252570	189821	212577	222976	163519	345328	234264	196758	194016	135405	174260	181482	148565	286849	301291	258095	301372	215962	237966
Glu-Gly-Lys-Tyr-Glu	546448	520751	1.36324e+06	1.36437e+06	267582	399747	398049	341921	261682	369511	383225	932423	266945	206653	273938	265658	249504	146918	416765	353701	397300	173334	1.00586e+06	225485
Glu-Ile	33827.7	26529.7	11794.7	24044.2	31140.7	20976.7	66957.8	119664	101096	24188	102541	83722.9	33590.1	50053.2	55588.5	49391.5	69717.7	42976	747757	654053	435263	450826	522988	120956
Glu-Leu	7.98052e+06	8.51266e+06	8.97565e+06	7.13798e+06	9.44341e+06	7.67083e+06	6.02911e+06	5.31558e+06	6.61986e+06	3.37975e+06	5.6832e+06	4.68301e+06	7.78138e+06	3.90185e+06	7.40394e+06	6.83407e+06	4.05133e+06	6.42515e+06	1.22043e+07	1.18082e+07	6.55103e+06	6.49767e+06	9.78977e+06	9.8633e+06
Glu-Lys-His-Cys-Arg	2.78558e+06	3.82497e+06	3.87591e+06	1.90656e+06	4.91359e+06	6.6201e+06	4.28179e+06	3.62964e+06	4.88548e+06	4.56334e+06	3.54219e+06	4.09488e+06	2.33502e+06	3.19221e+06	5.72017e+06	3.0356e+06	4.28552e+06	4.43271e+06	4.86886e+06	4.62759e+06	3.02462e+06	5.26978e+06	2.66963e+06	2.53943e+06
Glu-Met	1.61313e+06	1.80812e+06	1.28709e+06	2.13204e+06	987099	446344	1.92583e+06	715353	977153	1.30347e+06	681775	721360	3.83437e+06	1.74056e+06	1.30442e+06	1.20379e+06	1.87544e+06	1.86857e+06	94014.3	79816.6	191477	193235	300559	320244
Glu-Phe	140283	145193	90656.8	116675	163039	193751	58223.3	73908.7	102834	91550.2	69658.8	88529.7	122719	79983.6	211468	216783	94029.7	130808	385336	406150	262939	277669	302967	297717
Glu-Phe-Thr-Pro-Ala	1.59278e+06	1.73398e+06	417401	1.43285e+06	1.8042e+06	479674	498562	1.73195e+06	1.97723e+06	786157	1.4901e+06	572290	167905	167716	662127	642390	182474	265149	1.74404e+06	1.72567e+06	372203	373570	531855	570633
Glu-Pro	127412	140188	130462	150656	154063	123231	133912	175266	160735	128865	180621	151879	125771	173857	142019	157446	154521	154831	172734	157590	268801	259834	491143	479020
Glu-Thr-Leu-Leu-Ser	1.01177e+06	887891	758954	587115	554923	571786	612994	578640	430491	527095	559516	534959	557603	532889	628201	601129	556110	551678	501266	392449	322304	306713	439774	419093
Glu-Tyr-Asp-Lys	2111.58	10402.9	2330.73	4896.42	1176.8	5522.14	21080.9	26496.3	19631	21670	26304.3	9234.63	17344.8	10567.7	39224.7	39190.3	7426.13	13861.9	1.25132e+06	2.80051e+06	8.83132e+06	9.14961e+06	488009	545672
Glu-Val	934208	1.00217e+06	1.05046e+06	863551	1.09102e+06	1.07434e+06	759421	688708	784190	541560	682545	599274	806487	482360	715125	731237	494671	750969	1.33739e+06	1.26246e+06	663419	658981	1.15725e+06	1.10062e+06
Gluceptate	9720.9	12710.8	9135.7	11214.9	13676.4	18655.8	4818.35	6548.89	4876.1	6242.53	8088.2	3557.72	7719.42	12283	8273.57	10883	6264.82	7538.48	13775.2	9573.91	15144.4	11511.6	13260.2	10566
Glutaconic acid	248610	231406	224613	230605	253698	238684	248011	266776	274543	256564	277543	264934	232610	259624	228886	220063	263781	222667	263428	262678	238277	221945	277292	264354
Glutaminyl-arginine	9182.15	10833.4	8036.37	17202.6	10887	14418.5	15912.5	12102.6	10338.5	13387.5	19992.1	13258.8	10560.1	14069.4	10900.3	16692.5	4788.1	10661.6	12208.9	8248.99	10812.4	12245.6	22401.1	10440.5
Glutaric Acid	575216	606634	524632	626776	1.21118e+06	700968	837062	1.01323e+06	1.40165e+06	783617	1.03815e+06	987346	517097	639093	768807	734316	691176	993548	1.01024e+06	931890	562429	530976	991762	1.0002e+06
Glutathione Oxidized	28555	16161.3	6969.35	48289.8	505350	34329.4	15538	57020.7	115746	17583.4	28194.2	34242	3065.83	3906.19	9	28678.4	8426.48	5330.14	292620	260737	1.64899e+06	1.64711e+06	1.43359e+06	1.42245e+06
Glutathione Reducedform	34229.7	45438	28300.6	21498.3	47695.1	37374.5	41696.9	51525.9	35461.2	46706	49089.2	28131.9	32394.4	21834	24927.3	29100.3	26140.5	24059.7	87155.9	72545.2	118859	232510	237453	137733
Gly-Arg	23572.9	4028.05	20801.8	15064.8	2586.61	12428.9	3360.53	19411	37413.8	11506.5	3470.82	12383.3	9	9	9	9	9	9	13998.6	48727.8	15272	28536.2	6467.23	40815.1
Gly-Arg-Val-Arg-Leu	136984	141453	116931	104345	93960.5	101553	146810	111375	135530	127663	119351	150798	131799	143932	136490	146918	137573	145565	94874.7	71447.7	58826	75906.5	94246.2	99847.6
Gly-Gln	698146	589437	487300	598864	1.06866e+06	1.00988e+06	772209	906053	853877	743075	900750	866683	720182	637565	678677	642556	745250	713509	1.34381e+06	1.17809e+06	1.43391e+06	1.21299e+06	1.28396e+06	1.24518e+06
Gly-Glu	261933	342706	314740	352695	300703	252570	189821	212577	222976	163519	345328	234264	196758	194016	135405	174260	181482	148565	286849	301291	258095	301372	215962	237966
Gly-Glu-Gly-Phe-Lys	116240	143193	136065	114858	168610	76534.9	201797	356990	205197	296052	315812	277571	199152	212787	187854	216448	175673	204742	203840	201731	167995	200179	169929	207474
Gly-Leu-Arg-Val-Phe	791401	679636	610233	489495	605893	665413	576704	649837	726518	591821	597149	608773	645831	621519	714686	647911	585751	568306	670669	629695	523686	544371	527459	487636
Gly-Leu-Asp	1.31977e+07	6.41657e+06	1.1615e+07	1.36069e+07	1.1982e+07	4.32689e+06	1.39556e+07	8.81706e+06	1.13202e+07	6.62464e+06	1.48217e+07	1.43581e+07	1.52535e+07	1.3149e+07	1.38942e+07	1.41551e+07	8.74296e+06	1.80984e+07	4.37852e+06	9.58788e+06	1.35153e+07	1.24105e+07	1.23907e+07	1.73613e+07
Gly-Leu-Asp-Val-Trp	27209	28272.5	13489.8	13589	31866.3	52007.9	35263.5	70970.3	45256.9	50403	77035	38751.9	44898.3	73999.8	33059.5	29920.9	73576.7	31187.2	154246	139041	189342	268023	19643.5	15806.8
Gly-Lys	802109	938449	945133	656935	1.25586e+06	1.11116e+06	844853	1.30427e+06	916260	1.07124e+06	1.32485e+06	1.01434e+06	1.00612e+06	9	1.01356e+06	884659	1.08074e+06	1.07939e+06	1.57536e+06	1.76953e+06	1.58511e+06	1.46021e+06	2.04148e+06	2.03729e+06
Gly-Lys-Lys-Gln-Leu	124763	108949	97129.7	156918	75887.6	223461	97641.5	240397	72173.7	117774	231692	82160.9	112503	69437.7	181460	192297	75925.5	92878.7	274035	259795	179874	178221	135518	122405
Gly-Phe	12305.7	17687.5	16147.5	14813.1	52422.8	29042.1	28514.8	33578.8	44642.6	12625.9	18596.5	44687.3	37364.5	43271.8	19325.3	24394	36442.8	25965.6	33958.7	26804.1	32738.9	9505.27	88812.4	111540
Gly-Phe-Asn-Thr-Phe	4157.52	6306.21	3291.72	7409.88	12351.8	4935.7	9	8061.5	2741.54	3574.02	9050.48	4321.83	9	6656.72	705.178	3060.02	7169.66	2809	59437.4	49200.7	2206.69	2544.83	3683	3457.81
Gly-Phe-Leu-Leu-Asp	9	9	9	9	9	9	9770.42	7146.85	2104.9	7657.22	3136.4	1654.26	9357.12	4040.95	7942.62	3372.57	8359.22	2540.53	1.6515e+06	1.3413e+06	7.57099e+06	7.16958e+06	133560	125471
Gly-Thr	421317	406440	534221	398193	400243	441574	460132	496974	498227	459650	478247	592812	529945	481689	440111	496063	435834	402848	473080	485804	564325	451860	458888	508361
Gly-Val-Ala-Asp-Val	8248.59	18989.3	16098.5	3996.18	4520.97	5209.49	63100.4	87526.8	53071.7	55218.9	46222.5	40036.6	44812.2	15364	52943	52480.7	24050.6	15782.3	4.03812e+06	3.14263e+06	1.45262e+07	2.07088e+07	291530	293629
Gly-Val-Arg	98253.9	33618.1	77485.7	370931	100764	99015.1	114242	87508	137584	141151	163506	106889	83642.1	147543	141223	103901	39644.4	175279	169743	146603	453434	347991	49677.4	99549.4
Glyceraldehyde	442018	389521	255486	270122	626335	154961	303666	388944	607088	409368	430824	402414	379787	406448	483737	532370	437706	451917	597483	562616	573742	631255	705806	728142
Glycerophospho-N-Arachidonoyl Ethanolamine	8.10791e+07	9.10091e+07	8.29693e+07	7.47293e+07	8.25984e+07	7.93954e+07	9.10681e+07	8.78643e+07	9.59665e+07	1.07715e+08	9.72776e+07	1.08766e+08	5.93245e+07	8.32513e+07	9.45126e+07	7.62398e+07	8.18094e+07	6.20778e+07	9.62685e+07	9.78165e+07	9.61844e+07	9.27577e+07	6.71647e+07	7.82619e+07
Glycerophospho-N-Palmitoyl Ethanolamine	8.20494e+06	8.74516e+06	1.18178e+07	7.00623e+06	8.4318e+06	8.11932e+06	9.79077e+06	7.68382e+06	1.43389e+07	9.6457e+06	9.42434e+06	1.24504e+07	1.04427e+07	1.56118e+07	1.28526e+07	1.105e+07	9.45304e+06	5.8847e+06	7.16314e+06	8.82497e+06	5.54468e+06	5.7051e+06	5.9124e+06	9.54256e+06
Glycitein	29428.6	27938.7	75284.9	17421.9	12610.2	39842	59168.2	45793.1	93340.4	90332	48526.2	64901.6	218192	96402.2	168114	183139	119111	317871	177900	176435	9797.02	8831.01	211837	203672
Glycochenodeoxycholic Acid	216767	218056	92350.4	131423	154961	251627	156689	238509	146979	232686	220872	230358	419118	282571	217431	219588	333846	189917	135390	139367	281630	367611	121203	100378
Glycodeoxycholic acid	10906.8	8624.28	9	1915.73	6511.68	1536.62	2082.85	8862.31	683.158	4120.89	4016.95	545.54	37583.1	12880.3	5994.11	7790.75	12852	8036.34	6051.83	6651.46	28245.2	25255	1575.47	1623.97
Glycodiazine	24998.1	29028	28658.1	23002.7	23127.2	26848.2	28983.9	29176.1	25569	19947.7	23662.5	26442.1	28538.4	26035.1	28107.9	22414.9	24964.9	29731.8	15345.2	14604	5582.7	5309.93	30264.3	27960.5
Glycogen	8289.53	3537.67	10175.3	4128.4	1516.19	9444.94	7259.46	2215.68	726.573	5094.66	4443.07	4915.4	7109.27	4282.42	2357.51	7875.04	9279.81	1562.41	9	9	9	9	9	9
Glycyrrhizinate	6322.39	13360.4	2127.72	7107.94	4008.26	1040.44	121600	156096	24872.5	13209	93943.9	50281.7	10962	948.172	5401.58	1873.62	4088.17	9	223824	277365	3.81651e+06	3.69372e+06	27468.6	21640.4
Gnemonol A	19820.2	17588.8	16437.2	13305.7	9950.09	10403.4	56465.4	68599	53508	54290	67465.6	45198.4	21486.4	20287	31239.2	32068	25093.8	44484.4	72211.9	75681.2	68148.3	70355.1	303531	295666
Goshonoside F2	435915	427097	74099.1	430094	841216	183545	53221.7	103468	151867	86988.3	98986.4	68020	39184.9	69939.8	113667	121091	97314.2	62470.4	504282	887360	171982	168372	251506	239318
Goshuyic acid	41340.1	40362.2	41470.5	32043.5	49565.9	42867	35869.8	47379.7	41910.4	51704.1	37816.6	36214.8	40431.9	33088.7	38220.1	38745	38218	42117	41167.2	35383.6	39179.8	36220.2	41556.4	35057.1
Grayanotoxin I	240754	280424	211111	256675	164034	167754	122361	110462	68911.7	137264	108680	77574.4	44948.6	44604.2	115678	81559.3	74202.5	83643.5	105607	64993.3	101180	96474.8	75331.3	139599
Griseofulvin	662553	674499	679887	670057	570645	625182	633178	624421	695900	822424	653506	537594	607071	620993	612904	676831	683905	563030	614981	583425	534958	509613	768517	724049
Guanine	48292.4	33399.8	55075.1	20851.4	47218.3	332253	14806.1	60767	154285	172166	34036.9	71218.1	60467	99790.5	259726	205397	55192.3	47762.1	1.08716e+06	520309	430149	474594	148866	331879
Guanosine 3',5'-Cyclic Monophosphate	128306	123493	169769	118760	148172	154425	120097	70408.1	106145	146390	97800.7	120940	102033	119989	153894	156013	133859	140361	14776.2	10763.7	24075.8	16993.2	81986.7	62825.6
Guanosine-5'-monophosphate	630803	563355	220613	175176	729863	1.24006e+06	249919	955778	1.2313e+06	362042	948290	1.116e+06	388084	439575	1.21321e+06	1.26834e+06	413713	679626	3.8943e+06	3.99146e+06	3.73187e+06	4.12488e+06	1.16299e+06	1.16619e+06
Gymnodimine	2.40377e+07	2.92247e+07	2.24947e+07	2.42408e+07	2.43158e+07	1.9233e+07	1.57841e+07	1.99635e+07	1.81658e+07	2.72228e+07	1.65148e+07	2.5128e+07	2.43548e+07	1.97169e+07	2.36527e+07	2.84059e+07	2.58486e+07	2.37121e+07	1.74682e+07	1.29042e+07	1.03779e+07	1.26213e+07	2.62175e+07	2.02734e+07
Haloxyfop	66990.9	69747.5	77512.1	67979.5	96566.1	80141.4	79420.4	113487	113537	89474.8	92525.2	97894.2	124317	131125	96447.4	112951	152175	118270	28062.5	27430.2	11508.7	13716.5	30107.8	27760.8
Hecogenin	140222	134927	135027	159275	303739	172279	156012	232453	250231	188675	178225	183842	152127	132751	143530	144465	163488	126001	184104	151332	170022	180409	181582	181041
Heliotrine	2.23247e+06	2.23238e+06	1.46801e+06	1.79473e+06	2.98665e+06	2.43731e+06	1.19879e+06	1.77654e+06	964853	2.86594e+06	2.19707e+06	1.35373e+06	1.27676e+06	2.67162e+06	1.20208e+06	1.2977e+06	3.16517e+06	1.87588e+06	4.31435e+06	4.23881e+06	1.29554e+06	2.17955e+06	1.56777e+06	1.83048e+06
Hemibrevetoxin B	371842	367647	25358.7	178440	741822	42466.7	4.86656e+06	3.09524e+06	1.32064e+06	3.94796e+06	3.01377e+06	5.13041e+06	856150	519387	189663	150946	561623	321587	325077	331900	1.43222e+06	1.30446e+06	653205	628633
Heptethylene-glycol	1.16427e+06	1.10135e+06	1.50923e+06	1.10771e+06	1.27043e+06	1.60049e+06	1.29827e+06	1.54128e+06	1.47226e+06	1.33923e+06	1.39336e+06	1.31459e+06	1.30391e+06	1.42084e+06	1.19532e+06	1.13195e+06	1.26114e+06	1.205e+06	1.4275e+06	1.27811e+06	1.21655e+06	1.2585e+06	1.21428e+06	1.31291e+06
Hexadecanedioic acid	361220	392307	272071	383644	813695	365011	677990	1.02937e+06	1.22377e+06	784071	1.03879e+06	845524	527518	736174	413827	493658	787914	561510	1.13995e+07	1.17443e+07	1.4712e+06	1.65778e+06	693641	667171
Hexaethylene-glycol	1.34697e+06	1.40974e+06	2.06058e+06	1.77973e+06	1.51599e+06	1.70786e+06	1.66054e+06	2.07936e+06	1.52033e+06	2.15373e+06	1.91657e+06	1.44931e+06	2.25432e+06	1.65848e+06	1.51118e+06	1.41094e+06	1.19656e+06	1.49015e+06	1.91457e+06	1.6065e+06	1.62921e+06	1.9354e+06	2.10308e+06	1.36968e+06
Hexanoyl Glycine	3.15769e+06	3.61782e+06	3.52191e+06	6.83396e+06	7.95447e+06	4.13439e+06	416475	2.93391e+06	580960	1.07265e+06	2.92444e+06	1.28182e+06	543317	923271	586211	551808	1.04006e+06	987561	721764	719823	179522	172686	523342	553624
Hippomane factor M1	87716.6	66711	38543.9	99535.4	70631.8	29490.1	83510.1	126255	43403.3	37736.3	154982	38589.8	778966	995430	778691	690004	1.07151e+06	1.22253e+06	646015	661383	3.39332e+06	2.77549e+06	219014	215329
Hippuric Acid	1.38392e+06	1.46123e+06	1.42348e+06	1.01369e+06	2.11322e+06	2.22915e+06	3.01284e+06	3.14491e+06	4.17934e+06	3.60188e+06	3.13851e+06	1.88508e+06	1.1904e+06	3.15237e+06	2.27057e+06	2.26097e+06	3.40566e+06	2.47102e+06	185519	175456	139806	137251	285861	284522
His-Asn-Tyr-Lys	431886	407243	380405	421472	403298	437691	342784	286051	332574	356120	314082	363390	312285	336624	351925	343450	323644	288984	311665	358439	332457	264156	354628	345992
His-Gln-Asn-Glu	84203.4	64311.5	93005.9	68873.6	111563	114672	173588	179831	161779	262648	183648	173662	111486	157114	147924	139641	172209	139656	251729	216312	111120	138969	121253	136705
His-Gly-Val-Asp-Lys	548709	588283	532913	617357	547487	731078	600678	649004	614218	605166	628144	580170	535677	484607	532353	654012	522160	519934	569130	468223	36033.4	138233	532248	513690
His-Ile-Arg-Glu	1.53638e+06	771685	794543	1.24671e+06	1.21646e+06	1.44848e+06	714722	752953	902775	968814	732985	742178	748667	632618	561906	877808	725057	512215	736727	955315	624430	878349	762830	691488
His-Leu-Ile-Arg	323176	353200	198355	222330	206283	188164	265430	305886	274484	327742	299398	268728	191877	227474	259339	213229	221630	128387	242555	224004	215961	218102	197983	209857
His-Leu-Lys-Tyr-Val	746253	954743	1.09865e+06	797781	657676	634763	896235	1.03013e+06	870156	1.23706e+06	649623	745141	854766	938303	886408	895764	910684	1.12354e+06	718677	759318	965506	833503	852307	739906
His-Leu-Thr-Lys	58075.8	91555.3	22215.1	25508.9	56516.8	22313.7	240484	299186	204596	79469.3	298340	134314	301741	280313	541641	455438	339688	466252	1.96015e+06	1.95692e+06	1.33087e+06	1.33528e+06	1.10302e+06	1.10682e+06
His-Leu-Trp	207147	202365	217183	206196	232188	236034	221299	221683	208163	204222	248117	203900	206885	175054	221584	221700	185297	203832	148509	153102	42469.8	9	165138	182226
His-Leu-Tyr-Lys	2.42664e+06	3.04369e+06	423038	1.8238e+06	1.55571e+06	628692	374296	931738	658669	389418	853910	236527	224259	109389	448892	405795	124373	181485	485967	531661	233425	160526	415483	367487
His-Leu-Val-Leu-Arg	839779	841922	421773	636243	386605	556729	543304	820243	572200	934660	800542	1.05151e+06	858652	477829	605209	620531	370385	760849	894780	497009	814871	493662	486437	698114
His-Lys-Leu-Val-Val	21234.7	23178.4	21757	24704.1	11892	13506.5	15643.2	23748	24189.4	29253.1	27882.3	38085.1	14592.8	13325.3	21941	24635.2	14150.1	9348.13	21199.1	19617.3	10241.7	7274.17	15688.5	18442.9
His-Lys-Met	1.70136e+07	1.7507e+07	1.37936e+07	1.45562e+07	1.3845e+07	1.68937e+07	1.8113e+07	1.47522e+07	1.55607e+07	1.37704e+07	1.50241e+07	1.63662e+07	1.58633e+07	1.66159e+07	1.54548e+07	1.53764e+07	1.65796e+07	1.46227e+07	1.33917e+07	1.26048e+07	1.29062e+07	1.34075e+07	1.33648e+07	1.21043e+07
His-Phe-Ile-Lys	1.9475e+07	1.70165e+07	2.20577e+07	1.61562e+07	1.38417e+07	1.47195e+07	1.60151e+07	1.77462e+07	1.40198e+07	1.80327e+07	1.58831e+07	1.77208e+07	1.7578e+07	2.35492e+07	2.5728e+07	2.45892e+07	2.27926e+07	1.97503e+07	1.36888e+07	1.18629e+07	1.13249e+07	1.13118e+07	1.32834e+07	1.37435e+07
His-Phe-Tyr-Asp	86971	68898.1	49859.8	44181.1	39072.6	63221	47615.6	37142	45147.6	90553	52821.1	56555.1	65677.7	24889.2	53298.6	41905.1	41697.7	35074.7	25713.5	36826.6	29508.3	26554.4	30928.2	28923.9
His-Thr-Phe-Cys-Ala	221746	313998	160597	252051	178832	237330	205771	202500	269255	129693	220121	166481	176170	143770	154416	218642	191226	96045.7	254425	162460	167566	157193	166665	227751
His-Val-Gln-Arg	422465	376305	90481.4	94498.7	95987.2	60969.7	5.23239e+06	5.02537e+06	3.26183e+06	1.55954e+06	5.31115e+06	1.6472e+06	244174	137841	437871	460164	167775	261298	2.62486e+07	2.17692e+07	1.28306e+08	2.5755e+07	3.36249e+06	3.34347e+06
His-Val-Leu-Lys	8.31981e+06	8.17299e+06	7.62777e+06	7.16458e+06	6.27811e+06	8.11314e+06	5.90687e+06	7.17252e+06	9.57006e+06	7.75064e+06	6.57892e+06	7.8947e+06	8.79393e+06	7.36528e+06	7.97098e+06	1.03969e+07	7.74999e+06	7.57989e+06	3.88802e+06	3.0222e+06	944090	1.61586e+06	4.15102e+06	4.02607e+06
Hispidol	187966	177145	123287	73376.5	46120	133876	200377	169829	321649	300013	183759	305033	376258	85250.9	247981	234193	84311.4	354119	657522	618406	770215	915548	771625	639806
Homaline	1.5691e+06	1.5232e+06	23035.2	348920	1.63917e+06	180389	4.08255e+06	6.65555e+06	1.20041e+06	4.13627e+06	6.23241e+06	4.20727e+06	11699702	3.18318e+06	607832	555993	3.26356e+06	444423	2.53277e+06	2.05487e+06	8.3857e+06	8.42947e+06	2.02835e+06	2.20744e+06
Homodolicholide	83773.3	86136.5	5541.12	42198	92094.7	19473.3	221872	302324	60730	201836	302818	199195	568665	137865	30987.4	36104.3	160329	23890.5	114513	116241	384672	412666	89805	88834
Homoeriodictyol	8.33766e+06	8.98241e+06	9.6297e+06	6.05384e+06	1.26406e+07	1.01309e+07	2.07422e+07	2.41728e+07	2.66437e+07	3.23782e+07	2.29722e+07	1.84322e+07	8.7285e+06	2.31942e+07	2.51458e+07	1.8458e+07	3.33229e+07	2.40003e+07	63735.8	48232.6	18830.9	29957.1	22685.8	15631.2
Humulone	6230.39	7618.76	5185.6	3765.25	10406.8	9323.56	4453.92	10276	8092.52	7695.99	10966	5019.56	8627.96	9077.05	6655.59	4924.53	10345.4	6983.75	51466.1	42202.7	22479.7	22872.5	20098.3	14933.7
Hycanthone	818384	1.10377e+06	1.57005e+06	756583	1.37383e+06	1.33529e+06	671934	701239	744380	491152	898837	849211	1.00444e+06	1.18336e+06	1.02275e+06	653550	1.24671e+06	973803	1.15228e+06	970988	851210	818250	789592	682250
Hydrocinnamic Acid	101530	104439	123128	87976	140816	149747	447834	415697	577032	394819	419675	245758	146732	253044	260350	220626	224457	237646	15247.9	7203.26	12566	9578.2	30780.1	23864.4
Hydroferulic acid	10274.1	10637.4	7771.65	3934.9	12848.4	7354.63	39421.3	36854.5	47188.8	143902	35241.3	177349	57470.8	140516	143770	130715	162122	156990	104989	103921	69611.6	76582.2	232925	206659
Hydroumbellic acid	35215.1	34817.3	30724.4	27344.9	58973.3	44444.3	30404	44637.3	44489	43075.1	40618.9	55489.2	32478.2	72533.4	56197.9	51973.7	72232.7	36944.4	50610.6	40512.9	40488.5	40327.3	98404.3	95023.1
Hydroxyacetone	1.22552e+06	537560	818907	813533	1.97812e+06	455397	838613	1.56704e+06	1.37516e+06	650050	889380	1.73115e+06	2.02572e+06	1.03402e+06	1.35423e+06	2.00537e+06	1.82935e+06	2.62447e+06	965196	515175	692923	438837	339311	1.26313e+06
Hydroxyatrazine	1.07973e+06	1.07852e+06	331654	421379	250704	623996	2.18172e+06	2.2778e+06	980408	2.39995e+06	2.31103e+06	3.56102e+06	1.48097e+06	823855	3.77695e+06	3.63306e+06	964624	816159	9	9	9	9	9	9
Hydroxychlorobactene glucoside	59972.8	115128	50517.4	69442.2	46962.9	74420.1	32133.3	26661.9	70733.2	56412.4	31866.4	40272.9	35415.7	39035	31807.9	40098.4	75527	56440.6	54345.5	33963.6	18612.8	31511.6	52549	21067.9
Hydroxyphenyllactic acid	904295	960891	569740	658090	1.29218e+06	895094	1225315	1.71464e+06	2.09196e+06	1.22707e+06	1.75682e+06	1.36779e+06	655519	631590	927770	830373	683501	809357	2.6049e+06	2.52842e+06	1.52215e+06	1.61993e+06	7.55653e+06	7.57512e+06
Hydroxypiperazic acid	1.88742e+06	1.69642e+06	1.42898e+06	1.41882e+06	1.8476e+06	1.79604e+06	1.29209e+06	1.30761e+06	1.62698e+06	1.33744e+06	1.41992e+06	1.35215e+06	2.05539e+06	1.73911e+06	1.86387e+06	1.85463e+06	1.71438e+06	1.80905e+06	67748.3	46212.3	316137	372967	114098	155293
Hydroxyquinoline	1.07155e+07	1.16873e+07	8.9416e+06	1.00543e+07	8.82891e+06	9.75217e+06	1.5827e+07	1.34796e+07	1.54707e+07	1.20816e+07	1.29762e+07	1.40354e+07	1.1175e+07	7.80244e+06	1.27443e+07	1.27333e+07	7.6718e+06	1.24523e+07	4.94405e+06	4.7868e+06	6.28918e+06	6.9698e+06	1.36202e+07	1.31692e+07
Hyodeoxycholic acid	620373	632250	84272.7	300040	2.30186e+06	154573	3.9591e+06	3.21277e+06	1.17779e+06	6.8812e+06	3.33917e+06	8.47355e+06	1.3991e+06	789261	369022	330126	836101	525446	107259	65161.7	71901.9	83538.3	173877	125751
Hyp-Thr	293437	294657	354807	218459	242580	226833	222221	237857	187719	194977	243312	216496	193372	218436	214763	165056	227459	143675	180598	173643	163082	146584	160453	308967
Hyp-Trp	153308	157549	166804	138253	157953	166474	118813	130471	163035	163541	103212	173626	223366	164186	318258	303989	163417	291612	54029.7	46046.6	21593	27982	85770.3	66847.8
Hyperforin	1.07114e+06	1.29636e+06	341880	943139	984181	501875	845187	1.03885e+06	749374	471962	1.04767e+06	471886	321916	290888	596185	502576	343306	321877	809662	738240	648250	564665	895965	913274
Icacine	2.73895e+06	2.64336e+06	502579	2.15739e+06	3.97452e+06	1.69407e+06	351511	1.11886e+06	1.50442e+06	764644	1.09766e+06	745759	189638	390212	909222	1.03259e+06	412350	297712	4.04291e+06	3.60432e+06	1.37327e+06	1.52188e+06	1.41881e+06	1.46783e+06
Ichthynone	296031	300040	313469	281486	331181	291037	284968	292583	251263	230189	293220	285227	281023	318843	332761	312635	327351	320740	341156	292633	309007	342646	342896	348207
Icosa-5,14-dienoic acid	219265	220022	203034	253099	284671	296007	173741	247162	172350	222971	199354	253306	289149	297491	205752	200788	270404	189629	329997	302570	195280	188067	210359	204562
Ile-Ala-Tyr	83457.5	100913	97258.4	83095.1	96966.7	118270	94981.2	122065	84915	73463.3	118329	98401.1	81129.2	85973	79497.9	119248	111291	94534.9	58721.3	72312.7	97930.6	97572.5	104404	70635.8
Ile-Arg-Thr-Asp	813254	789924	375155	548353	672913	302296	570947	596597	371916	229546	957483	254222	7.29528e+06	1.17793e+07	6.10668e+06	7.3012e+06	1.04207e+07	1.12046e+07	6.34506e+06	5.90937e+06	2.33137e+07	4.70328e+07	1.63015e+06	1.64914e+06
Ile-Asp	72329.7	75228.5	63652.2	62873.7	113072	105680	132963	173210	165951	115142	167525	114476	118285	137021	134436	165474	115828	135184	66333.8	61913.7	108584	106632	269813	287714
Ile-Asp-Lys-Lys	852469	867465	685381	2.13634e+06	2.82783e+06	914092	197894	1.98514e+06	549274	576070	1.91959e+06	1.37838e+06	212833	706643	563499	530263	780470	649370	4.76698e+06	4.70497e+06	2.05303e+06	1.83412e+06	1.57677e+06	1.6953e+06
Ile-Gln	65846.5	12314.7	50403.9	10239.4	85869.4	60276.6	21223	31683.4	40020.1	28405	22842.8	30577.4	19951.3	49693.1	116113	6030.8	29694.6	58733.5	41336.4	22747.9	15711	27885.1	266825	183084
Ile-Gln-Asn-Glu	74330.8	66116.7	47217.3	313849	610418	60881.1	21095.6	252937	40705.8	142683	288569	85445.5	10669.8	121212	24719.1	23510	154067	35299.4	1.42285e+06	1.73654e+06	32380.8	29188.5	57437.3	54386.9
Ile-Glu	33827.7	26529.7	11794.7	24044.2	31140.7	20976.7	66957.8	119664	101096	24188	102541	83722.9	33590.1	50053.2	55588.5	49391.5	69717.7	42976	747757	654053	435263	450826	522988	120956
Ile-Glu-Leu-Lys	5.81253e+06	6.48358e+06	9.55264e+06	6.13983e+06	7.91118e+06	6.61441e+06	4.8785e+06	8.6511e+06	6.75565e+06	1.26342e+07	1.20259e+07	1.03988e+07	6.44564e+06	7.66202e+06	9.56152e+06	7.19016e+06	5.54864e+06	4.49536e+06	1.11438e+07	9.45103e+06	1.35588e+07	1.18068e+07	6.99206e+06	5.96366e+06
Ile-His-Ala-Glu	1.12409e+06	1.36324e+06	2.38222e+06	1.52969e+06	1.14342e+06	1.54251e+06	687701	848374	1.28145e+06	255814	1.02426e+06	725479	894647	783158	533450	602579	1.0423e+06	615826	58013.6	71141	72693.6	73395.6	190591	139413
Ile-Ile	172572	156135	82839.8	86143.4	187128	109901	145216	126218	101085	106179	132579	188165	197070	119468	123792	134816	130081	187808	63846	60163.7	33888.4	36101.8	104469	111189
Ile-Lys-Ala-Arg	332166	326193	259771	533544	779813	307103	195863	578254	228607	347353	551025	366865	159550	405862	166924	172108	371281	188157	1.26636e+06	1.26985e+06	206865	239791	258276	297294
Ile-Met	450897	498820	46812.2	134885	302284	70560.6	31111.6	15326	10556	13144.6	14385.4	11374.7	17033.3	7957.32	42911.2	36917.6	8723.8	21785.5	10844.5	6487.06	11108.6	10804.2	122675	120402
Ile-Phe-Asp-Arg	150345	149422	153801	121407	109040	136274	84906.4	128998	129663	125422	113035	134936	129030	165765	165261	179751	164082	180036	88765.7	79643.2	71299.2	53478.3	96273.7	112388
Ile-Phe-Val-Lys	370058	390604	515811	450321	285309	342695	370316	362865	324954	379664	395098	361548	352679	463447	467935	510254	468070	387733	391833	322510	582807	579808	318482	299148
Ile-Pro-Ala-Asp-Val	2.30629e+06	2.86326e+06	2.58182e+06	2.67628e+06	2.37247e+06	2.11998e+06	1.20818e+06	1.18058e+06	971469	1.12069e+06	1.12781e+06	1.12615e+06	1.66983e+06	2.18601e+06	2.07508e+06	2.24556e+06	2.02882e+06	2.07847e+06	915779	522470	454325	540807	1.14604e+06	985672
Ile-Thr	75408.8	87204.4	44810.1	70498.1	157728	50467.6	34426.5	61422.9	66658.7	33827.6	39221.5	48834.8	45148.2	42398.1	59180.9	58361	38187.4	40606.1	119568	144009	71616.8	96154.9	311392	295896
Ile-Thr-Ser-Ser-Leu	192429	222890	84829.7	122149	118507	50472.4	1.06139e+06	1.70803e+06	1.06406e+06	580924	2.0609e+06	637785	2.06019e+06	1.44981e+06	3.26972e+06	2.84746e+06	1.81142e+06	2.23426e+06	4.86659e+07	3.54632e+06	1.4773e+08	3.68837e+07	1.51909e+07	2.55375e+06
Ile-Tyr-Val-Arg	98106.1	121721	118280	73881.8	96347	89191.9	111127	125943	122848	126039	106336	105358	94540.6	108307	92989.6	111080	117254	108181	80544.6	63011.8	105179	74096.3	98367.4	87231.2
Ile-Val-Leu-Thr-Gly	4.79631e+06	4.47253e+06	4.66138e+06	4.16972e+06	4.50687e+06	4.232e+06	5.13281e+06	4.02361e+06	4.88008e+06	4.66826e+06	4.09639e+06	4.45461e+06	3.32079e+06	2.51069e+06	2.29994e+06	2.34956e+06	2.94519e+06	3.13991e+06	2.58692e+06	3.07871e+06	2.15877e+06	2.08175e+06	3.56694e+06	3.26103e+06
Imatinib	5976.8	6796.76	953.569	2989.08	8785.41	1181.03	79145.5	57651.8	19039	67587.7	54080.1	106896	14740.1	8189.62	3829.83	4012.28	8356.09	4772.39	6812.88	5492.26	23940.9	21263.1	8514.13	11273.5
Imidazole	575929	835755	680958	719552	674924	882813	767152	845525	831915	754703	822499	678118	845884	735112	752408	702876	790711	636740	856342	927911	1.28054e+06	1.95161e+06	971640	803641
Imidazole-4-methanol	2.16267e+06	2.43096e+06	2.24896e+06	2.37145e+06	2.3403e+06	2.48339e+06	2.561e+06	2.25107e+06	2.4559e+06	2.51268e+06	2.38109e+06	2.38648e+06	2.23087e+06	2.43262e+06	2.18341e+06	2.67022e+06	2.61895e+06	2.42107e+06	3.29434e+06	2.65107e+06	3.54052e+06	2.96082e+06	3.12488e+06	3.52972e+06
Imidazoleacetic acid	1.24227e+06	1.10087e+06	1.21806e+06	1.36233e+06	984097	862860	886627	858199	716434	929727	842669	1.09026e+06	1.10834e+06	952191	955693	908754	901571	816473	306318	318875	165987	138805	135160	149565
Iminodiacetic acid	1.51367e+06	1.42291e+06	1.20268e+06	1.1694e+06	1.25746e+06	1.12849e+06	752930	1.62641e+06	1.48578e+06	1.51946e+06	1.54317e+06	1.46635e+06	842012	1.32655e+06	1.43505e+06	854066	1.42259e+06	1.4058e+06	1.59291e+06	1.58284e+06	662017	608673	1.50233e+06	1.40431e+06
Inabenfide	886339	1.48147e+06	476402	796890	538563	1.91549e+06	1.25249e+06	553175	496639	930319	965404	822562	456757	808790	753493	733531	1.4512e+06	175206	713478	644112	921412	698348	1.48784e+06	1.0852e+06
Indole	2.25672e+07	2.06113e+07	1.91625e+07	2.14482e+07	1.85475e+07	1.87645e+07	3.85562e+07	2.75002e+07	2.92509e+07	2.40269e+07	3.36144e+07	2.43812e+07	2.49078e+07	1.70796e+07	2.84221e+07	2.40384e+07	2.86959e+07	2.40892e+07	1.22414e+07	1.21695e+07	2.549e+07	1.5811e+07	3.51454e+07	2.64413e+07
Indole 3-carbinol	4.98003e+06	5.19051e+06	5.13602e+06	5.10349e+06	5.07853e+06	5.74265e+06	5.72882e+06	5.85494e+06	5.30096e+06	5.50535e+06	5.58191e+06	5.29631e+06	5.58404e+06	5.42522e+06	4.91356e+06	5.25692e+06	5.14493e+06	5.5033e+06	5.02032e+06	5.17865e+06	5.05204e+06	4.68198e+06	4.75155e+06	5.48798e+06
Indole-2-Carboxylic Acid	90810.1	107831	83497.3	65409.5	85705.6	98219.3	92986.4	57432	103557	71339.1	77081.6	61681.5	98931.9	67418.2	71916.1	73910	73568	84033.3	138972	104871	150957	109071	92801.5	78346
Indole-3-Carboxaldehyde	168584	155490	91051.5	133089	158788	228182	188958	243703	508247	172173	219071	215995	146535	109974	165935	123010	136715	162240	672740	663904	462819	486816	1.10815e+06	1.10854e+06
Indole-3-acetamide	166025	194527	106992	139014	173987	216911	244752	329055	259862	162969	310171	266756	176037	128693	180758	193829	182036	180667	259077	63086.1	237589	267723	328249	318123
Indole-3-carboxylic acid	32767.6	35278.6	32664.6	26958.9	26411.9	34399.9	44549.7	49027.7	43361.2	34403.7	43487.8	36747.3	35579.6	23595.9	38124.4	33209.2	22281.6	37442	21764	14132.8	25751.4	26862	42358.3	46976.7
Indole-3-lactic acid	3.50721e+06	3.79224e+06	3.48156e+06	4.58155e+06	4.74345e+06	7.45917e+06	5.54179e+06	4.59534e+06	5.57007e+06	4.74618e+06	5.01806e+06	5.52105e+06	4.10716e+06	3.49342e+06	5.40221e+06	5.47823e+06	3.90601e+06	4.12872e+06	4.15401e+06	3.94571e+06	2.50754e+06	2.43759e+06	4.88907e+06	4.78166e+06
Indole-4-carboxaldehyde	168584	155490	91051.5	133089	158788	228182	188958	243703	508247	172173	219071	215995	146535	109974	165935	123010	136715	162240	672740	663904	462819	486816	1.10815e+06	1.10854e+06
Indole-5-carboxylic acid	49486.9	58920.8	32507.7	38487.8	49773.7	71879.7	88882.5	104679	84969	69916.3	86303.4	75917	41117	55973.8	113630	66375.9	57129.9	89080.1	1.22061e+06	1.38683e+06	295668	362081	203404	235805
Indoleacetaldehyde	4.03893e+06	4.12724e+06	4.20341e+06	3.56934e+06	3.69584e+06	3.40559e+06	5.5877e+06	5.23849e+06	5.18414e+06	4.67794e+06	5.00775e+06	5.03964e+06	4.80159e+06	3.92765e+06	5.31145e+06	4.9846e+06	4.03936e+06	5.68673e+06	2.93902e+06	2.94515e+06	4.53144e+06	4.19237e+06	4.98686e+06	5.45362e+06
Indolylmethyl glucosinolate	3.21147e+06	3.64133e+06	3.73956e+06	3.28809e+06	3.64111e+06	3.38706e+06	3.93131e+06	2.59336e+06	3.16514e+06	3.34761e+06	2.99423e+06	2.87254e+06	3.51064e+06	3.20211e+06	3.11314e+06	3.82783e+06	3.57207e+06	3.24107e+06	3.54368e+06	2.88062e+06	6.64794e+06	6.83124e+06	3.03592e+06	4.10177e+06
Indomethacin	6.52249e+06	4.54031e+06	3.10215e+06	5.21562e+06	3.78248e+06	1.80382e+06	2.59367e+06	2.80538e+06	1.11802e+06	1.587e+06	3.03801e+06	1.83087e+06	1.70848e+06	3.88038e+06	1.96826e+06	1.93308e+06	3.0558e+06	2.25121e+06	1.97834e+06	1.57604e+06	3.22975e+06	2.76898e+06	2.34883e+06	1.65602e+06
Indoxylsulfuric acid	6.65809e+06	6.57214e+06	1.76562e+06	6.13192e+06	6.13883e+06	1.16899e+07	2.1823e+06	1.52333e+06	7.73507e+06	3.63754e+06	1.44572e+06	4.27563e+06	1.07659e+07	2.36355e+06	5.66891e+06	5.12211e+06	2.5489e+06	4.43433e+06	4.82054e+06	4.15943e+06	1.34162e+07	1.32999e+07	1.64764e+07	1.5727e+07
Inosine	54130.8	76162.9	60024.7	82270.8	58694.4	68325.7	85296.9	96035.8	45664	61596.2	77292.7	69299.3	53261.1	65981.4	75786.2	53413.6	71044.4	75181.7	65517.5	72745	63690.7	100876	68757.2	57371.7
Inosine 5'-monophosphate	2.27786e+06	2.35969e+06	626325	224048	2.34077e+06	4.27782e+06	644692	1.92324e+06	4.24129e+06	1.17024e+06	1.84049e+06	5.07762e+06	1.07763e+06	1.24798e+06	3.38701e+06	3.86322e+06	1.49894e+06	1.79249e+06	5.56099e+06	5.06755e+06	2.88214e+06	4.08468e+06	2.44823e+06	2.45037e+06
Inosine 5'-triphosphate	15862.3	12298	5685.72	10311.6	18387.1	6101.69	11385.8	10030.9	16219.4	10194.2	7648.61	14152.2	4140.92	8303.04	15285	12281.1	8318.07	10821.8	7236.89	9678.14	8476.8	7927.43	11917.4	9178.87
Inosine diphosphate	84467.1	153107	167571	143977	119345	114490	162544	151462	104600	115827	180991	108453	135105	158118	120015	65324.8	145084	148557	111187	252583	160758	95882.1	103953	115326
Inositol 1,3,4-trisphosphate	2.5378e+06	2.56057e+06	2.55203e+06	2.39808e+06	2.44814e+06	2.32045e+06	2.38804e+06	2.29179e+06	2.32137e+06	2.28058e+06	2.27418e+06	2.27783e+06	2.23558e+06	2.19396e+06	2.26771e+06	2.27867e+06	2.28183e+06	2.21098e+06	2.22902e+06	2.27762e+06	2.29282e+06	2.2649e+06	2.24789e+06	2.30259e+06
Inositol 1-phosphate	348108	350014	256154	338287	442092	108579	305567	600755	550890	304506	465520	623062	303902	398775	400612	417819	331209	444225	1.85814e+06	1.76558e+06	1.96119e+06	1.99963e+06	256192	1.12714e+06
Ipecoside	6479.81	5620.56	8322.11	12530.9	3115.47	12403	29926.4	9895.32	16468.9	10062.8	15115.6	11603.3	7852.75	7828.1	28465.3	6744.14	2099.89	6580.56	162979	209207	803464	807684	19570.9	26320.8
Isethionic acid	3.91891e+06	4.08668e+06	4.0342e+06	5.40466e+06	3.34323e+06	5.09915e+06	3.89882e+06	3.2444e+06	4.26077e+06	3.79759e+06	3.05472e+06	3.57452e+06	3.59474e+06	3.20832e+06	4.30927e+06	4.15671e+06	2.9647e+06	3.50563e+06	3.32648e+06	3.5801e+06	4.12392e+06	3.63707e+06	3.74212e+06	3.9641e+06
Isoacitretin	281754	350671	432990	401500	477988	331912	373284	431910	338414	587103	502785	260140	455936	432174	389405	399002	471437	411838	593539	684025	724131	668577	1.00591e+06	687954
Isocarboxazid	723376	661896	672195	710339	864081	743046	643030	598835	658634	771389	736699	790943	739891	814725	645156	801133	829478	760466	952221	974497	761642	868383	542728	603143
Isochorismic acid	66836.3	73498.6	44251.4	40218.8	90372.6	113089	216768	170870	298958	290137	177824	193751	268871	46846.4	92939.7	79697	52023.7	194299	428778	429640	373073	382210	1.62961e+06	1.55091e+06
Isocitric acid	623542	703780	576484	424740	1.06287e+06	498409	311985	315972	352581	301387	285738	297887	413749	276431	436817	394898	302844	436586	264619	263927	258679	281863	231118	248767
Isocromadurine	391711	268031	206229	306485	334763	269850	181218	379426	243734	302217	465213	184858	78859.3	280464	200428	239640	362525	209006	755207	759193	265719	307558	320739	416247
Isocytosine	444066	455915	441563	398526	275115	507410	59032.8	9	302570	238853	91340.1	227932	276144	303785	289325	299014	299800	239057	271568	424490	388917	434585	261913	202376
Isohomovanillic acid	9622.92	9828.69	6763.07	8075.85	9849.98	11186.4	9315.19	12507.1	10394.2	9304.27	9961.44	11135.2	10152.4	25128.6	16658.6	18625	29955.9	12160.6	7591.35	7248.33	10778.8	11097.1	19409.7	16540.9
Isohyodeoxycholic acid	15233.8	13819.7	2848.6	20646.5	27592.3	7536.66	17613.8	75472.7	23842.5	18948.7	4726.65	2942.23	151264	624321	123137	101453	469294	684524	4967.01	3816.64	26936.7	34465	7403.9	11815.6
Isomyristicin	3.43786e+06	7.13659e+06	3.96229e+06	6.63866e+06	5.85027e+06	6.25757e+06	4.21257e+06	3.0359e+06	5.74784e+06	2.94917e+06	5.90348e+06	2.57187e+06	3.35913e+06	5.90941e+06	2.06898e+06	3.16209e+06	4.05916e+06	5.95557e+06	3.50439e+06	1.10441e+07	7.37406e+06	7.38475e+06	6.64236e+06	6.83893e+06
Isonicotinic acid	2.90949e+06	3.18632e+06	3.13819e+06	2.89405e+06	3.7313e+06	3.77691e+06	3.83941e+06	2.5544e+06	2.0168e+06	2.77095e+06	2.21412e+06	2.20245e+06	3.78922e+06	3.03315e+06	2.79415e+06	2.87332e+06	3.59357e+06	2.85101e+06	4.60343e+06	4.20933e+06	7.24746e+06	6.66131e+06	8.4939e+06	8.75639e+06
Isopropyl unoprostone	9925.97	10837.4	9741.34	9033.58	12027.8	4505.12	24545.3	42207.2	23218.7	31683.8	34383.4	19649.7	47064.2	11106.4	19959	18060	23575.6	14600.4	117303	148934	465727	445635	37969	40024.9
Isorhamnetin	6.95827e+06	5.72864e+06	6.40107e+06	7.45127e+06	6.54831e+06	6.47293e+06	7.85287e+06	6.01516e+06	7.19541e+06	7.05949e+06	6.32433e+06	6.52597e+06	7.41037e+06	6.21368e+06	7.22621e+06	6.50426e+06	6.14648e+06	6.60712e+06	4.30106e+06	4.65925e+06	2.45783e+06	2.36174e+06	5.51751e+06	5.85104e+06
Isotretinoin	43696.3	59948.2	39536.8	44591.8	54401.1	59196.4	39052.7	43757.4	44171.1	47499.1	42556.8	36271.2	46045.5	45889.8	44989.7	45150.3	45318.2	50421.3	45016.5	68538.1	44319	56082.9	35759.2	39923.2
Isoxanthopterin	59607.1	42550.6	11034.2	72368.1	66250.2	12562.5	143165	148082	121300	70494.3	118912	138218	81865.4	95630.1	106647	107626	85333.3	126668	174462	51559.7	185802	226167	306206	351556
JWH 309	556909	920753	518495	417864	666607	716353	545763	635837	552079	406072	578260	585218	483236	549161	604151	526478	495299	681195	531256	483690	656998	654307	528753	416771
Janthitrem B	1.13679e+06	958431	254192	854252	958272	318806	313089	621261	713269	217273	710515	218147	97002.2	88158.8	402920	573835	100454	207221	771292	628441	294991	400811	134691	301575
Janthitrem C	1.49313e+07	1.36303e+07	1.44501e+07	1.59835e+07	1.04969e+07	1.47059e+07	1.60749e+07	2.26184e+07	2.11071e+07	1.9786e+07	2.13024e+07	2.20894e+07	1.53326e+07	1.70736e+07	2.1898e+07	2.27873e+07	1.58615e+07	1.86994e+07	1.97892e+07	1.91887e+07	1.4243e+07	1.43796e+07	1.0458e+07	1.24333e+07
Janthitrem G	2.12444e+06	2.14654e+06	2.45067e+06	2.95991e+06	1.51177e+06	2.52266e+06	2.64065e+06	2.11707e+06	2.03683e+06	2.30632e+06	3.22754e+06	2.22083e+06	2.21499e+06	1.98324e+06	2.26714e+06	2.7112e+06	2.31581e+06	1.87224e+06	2.06182e+06	2.40845e+06	1.42013e+06	1.80388e+06	1.64206e+06	1.95473e+06
Jasmone	219993	222488	181815	201597	257667	293983	154717	212101	281904	280180	316616	221332	308180	157351	182569	122295	217260	179201	197602	171024	169733	149655	274221	162568
Joro spider toxin	14390.6	8962.48	3401.04	9508.07	19438.8	11301.9	8039.02	14784.1	8609.51	16694.2	16575	9581.47	10410	32507.4	16096.4	11648.3	20183.1	5184.19	25030.6	14559.3	17456.6	14627	8140.21	17627
Jurubine	426011	411745	463941	390997	453884	493726	313473	397064	253039	366773	319973	292482	341840	406073	404586	309504	433162	390131	387496	367000	218870	260285	275858	269734
KOdiA-PC	2.43186e+06	4.24547e+06	2.58312e+06	2.66282e+06	3.41317e+06	3.27044e+06	2.06002e+06	1.78117e+06	2.46901e+06	3.09463e+06	2.38784e+06	2.61847e+06	3.65198e+06	2.58627e+06	2.86314e+06	4.77366e+06	2.54781e+06	3.64104e+06	2.04485e+06	1.18088e+06	1.67212e+06	1.6082e+06	1.02696e+06	1179870
Kaempferide	1.0917e+07	1.10548e+07	1.09763e+07	8.20542e+06	1.57091e+07	1.41395e+07	2.47778e+07	2.90875e+07	3.18507e+07	2.95221e+07	2.81771e+07	2.2559e+07	1.10957e+07	3.01762e+07	2.64695e+07	2.48298e+07	3.22374e+07	2.97552e+07	36449.4	37087.7	14626.3	14093	4552.86	4110.19
Kanamycin	1.07625e+06	1.21998e+06	317169	1.336e+06	1.96274e+06	764281	211819	589488	754878	437662	886409	619617	149830	321879	667051	620636	247456	216681	1.58521e+06	2.19374e+06	862649	645613	740894	879849
Karpoxanthin	29300.7	28380.2	27392.7	50289.9	42083.2	40228.1	19111.1	33737.5	21336.7	26194.3	30855.6	23008.1	43372.2	37898	27292.1	25166.1	43807.6	27972	56346	44348.1	33849.1	37613.3	24912.9	25206.7
Kentsin	9576.23	10180	10345.7	4989.1	6726.28	9350.66	85883.7	71017.2	54656.9	35479.2	74210.9	28152.4	38588.9	24628	40963.7	30898.6	13093	27177.9	159109	171311	1.0124e+06	1.09609e+06	60252.1	55913.2
Ketorolac	269072	284908	176375	175148	227765	605760	129634	513175	205811	179709	540633	128813	355506	184462	339682	335953	227519	206122	358363	355572	64847.9	62847.6	268921	273527
Kikkanol A	461947	569258	439644	617143	691270	459489	342370	599905	1.04642e+06	652872	471210	492887	443550	806891	489502	370389	796830	469187	724217	918122	532612	535179	560583	646482
Kikkanol D	181237	133519	141352	173815	315747	135352	106693	123192	162699	160489	135474	153912	152158	137171	157057	178116	147537	180569	142580	142077	210144	213710	157669	173503
Kinetin riboside	75215.3	65646.7	45081.1	53656.7	134697	86214.7	26640.3	123681	110615	44049.5	122645	41774.5	28725.5	45041.2	44848.4	36447.1	37768.9	33933.8	5656.63	7986.69	2240.05	945.698	8367.31	9614.08
Kojibiose	79144.3	64555.8	115536	92343.4	41274	18413.2	22799.8	39985.7	19965.4	16014.8	32773.3	40256.2	27411.5	68632.8	34626.3	53966.4	35268.5	7769.01	9	9	9	9	9	9
Kynurenic Acid	412990	453078	315603	267730	372787	580180	486456	833269	606911	454829	892481	352594	318778	212045	289532	262250	247883	314777	820325	843249	656133	672520	865030	882005
L-2-Aminoadipate	575552	426373	593807	575689	680655	583265	798361	636189	617070	322801	846280	437960	380515	316833	309336	267584	321434	374717	952272	649286	717340	784570	695984	512192
L-2-amino-6-oximelic acid	148827	144914	112206	111814	103959	111894	122064	142710	285068	114751	147050	142874	110678	58120.3	182487	187441	66636.1	178687	75938.6	65851.5	72393.2	82261.1	89937.5	96723.6
L-Alanine	2.21849e+06	2.16639e+06	1.39807e+06	1.74601e+06	4.04658e+06	1.90101e+06	2.74631e+06	2.59485e+06	2.26248e+06	1.9253e+06	3.01919e+06	2.4126e+06	1.77528e+06	1.2837e+06	2.06277e+06	1.71794e+06	1.39993e+06	1.65252e+06	3.86475e+06	4.13069e+06	6.64311e+06	8.54949e+06	6.97529e+06	6.65081e+06
L-Allothreonine	2.75547e+06	2.65999e+06	1.30741e+06	1.46111e+06	707768	2.00125e+06	3.19535e+06	3.98349e+06	3.26867e+06	2.27652e+06	4.5606e+06	3.29965e+06	2.4316e+06	1.7712e+06	2.88715e+06	2.82208e+06	1.72787e+06	2.39475e+06	5.10764e+06	4.09843e+06	7.25176e+06	4.89114e+06	1.69361e+06	1.47443e+06
L-Arginine	234596	352893	278269	428223	231869	168475	322509	330595	289783	336262	233267	299142	268679	263863	246873	280660	304474	239282	289884	321440	212030	319124	228789	240969
L-Ascorbyl 6-palmitate	2.77482e+06	1.41638e+06	847037	1.59061e+06	1.44224e+06	1.85316e+06	1.58721e+06	1.35182e+06	2.09004e+06	966299	1.3398e+06	1.79815e+06	1.24791e+06	1.72368e+06	2.6479e+06	1.27402e+06	2.01264e+06	1.40301e+06	1.50186e+06	1.23072e+06	1.50705e+06	1.31404e+06	2.04028e+06	717177
L-Asparagine Anhydrous	238320	236926	152747	181488	194271	246169	151613	132782	150616	157546	146154	161830	199075	119940	223029	233283	98168.3	183405	12255	18203.8	33968.5	39607.9	197327	88501.6
L-Aspartic Acid	1.67986e+06	1.22578e+06	1.24237e+06	1.69056e+06	1.42288e+06	1.54764e+06	982589	1.02756e+06	1.57746e+06	1.63514e+06	1.50842e+06	1.09252e+06	1.18081e+06	1.57084e+06	1.06167e+06	1.2516e+06	1.05501e+06	992186	1.07953e+06	1.11866e+06	1.10757e+06	857256	985715	1.37348e+06
L-Carnosine	43663.9	25558.3	19167	25505.7	56821.3	46247.4	30117.6	33994.1	43265.7	32323.6	43062.7	31619.5	25634.1	31212.8	48235	27460.1	44743.5	31783.5	34175.6	38240.7	49780.9	54318.6	89265.8	72805.1
L-Citrulline	1.21105e+06	1.26142e+06	806811	1.17814e+06	1.81735e+06	945604	1.43043e+06	1.07761e+06	1.05598e+06	815217	1.16539e+06	1.3405e+06	1.19495e+06	857761	1.14487e+06	1.25914e+06	792793	1.06748e+06	1.93894e+06	1.89011e+06	2.47538e+06	2.71045e+06	2.88422e+06	3.09578e+06
L-Cysteine	1.60087e+06	1.24069e+06	1.13323e+06	1.71517e+06	1.76554e+06	1.44885e+06	1.53576e+06	1.2337e+06	968962	1.22372e+06	1.36879e+06	1.36165e+06	1.03098e+06	1.10738e+06	1.34743e+06	1.40088e+06	1.19625e+06	1.29487e+06	1.23004e+06	1.19391e+06	1.26755e+06	1.83625e+06	1.84912e+06	1.73892e+06
L-Dihydroorotic Acid	3.86231e+07	4.45928e+07	4.50928e+07	4.70115e+07	4.40581e+07	4.16272e+07	4.39617e+07	4.63852e+07	4.94714e+07	4.29287e+07	3.86418e+07	39704715	4.08863e+07	3.9978e+07	5.64611e+07	4.06733e+07	4.52066e+07	3.96757e+07	3.85448e+07	3.80235e+07	3.92775e+07	3.30007e+07	3.56333e+07	4.12073e+07
L-Dopa	76544.9	63499.3	47741.4	70592	102224	124240	102318	73894.2	128299	56822.6	76490.3	114558	75474.6	65268.5	71178.7	95500.1	52269.2	65323	22897.4	49324.8	67022.3	44624.6	87536.7	111488
L-Erythrulose	197377	229242	209488	129408	147761	117048	122409	138261	127266	147358	133840	163099	122034	143192	161226	123694	140164	104609	119997	118810	152130	154156	103631	86439.2
L-Formylkynurenine	3.89807e+06	3.84498e+06	3.67192e+06	3.03633e+06	3.15581e+06	2.8082e+06	5.3063e+06	4.67704e+06	4.50761e+06	4.26524e+06	4.82775e+06	4.98595e+06	3.89946e+06	2.88314e+06	4.5347e+06	4.40234e+06	3.17485e+06	5.21947e+06	1.97095e+06	1.86628e+06	3.32686e+06	3.1734e+06	4.95116e+06	5.26943e+06
L-Fucose	62194.8	57403.6	7402.91	93592.9	96612.8	82015.5	37462.7	80246.5	52824.2	60629.2	80753.5	57500.6	35847.4	67850	61533.4	52589.7	71238.4	49184.9	128842	124354	43967	30357.7	35392.3	30737.3
L-Glucaric acid	108291	73261.6	50733.7	49376.3	98288.5	74600.3	115975	90134.2	135162	71224.9	89723.7	82245.3	85401.6	113768	133075	129927	98369.5	128577	118829	113110	271387	223863	643990	654261
L-Glutamic Acid	1.44652e+06	1.5094e+06	1.13743e+06	1.47419e+06	2.70113e+06	1.33541e+06	2.75005e+06	3.76968e+06	2.77608e+06	1.49141e+06	4.05678e+06	2.26507e+06	1.39364e+06	1.06335e+06	2.25612e+06	2.04112e+06	1.09749e+06	1.5471e+06	8.39629e+06	8.41132e+06	1.06436e+07	1.23223e+07	6.16348e+06	6.20424e+06
L-Glutamine	2.3644e+07	2.04593e+07	1.75862e+07	2.07982e+07	2.90309e+07	2.28471e+07	1.76977e+07	1.60849e+07	2.26757e+07	1.64855e+07	1.88e+07	1.69429e+07	2.04224e+07	1.42261e+07	2.28299e+07	2.31292e+07	1.58414e+07	2.17369e+07	2.55158e+07	2.86176e+07	2.31241e+07	2.31849e+07	1.61446e+07	1.45027e+07
L-Glycine	48521.1	56481.7	41057.2	72362.1	70771.2	56699.6	38869.6	53274.7	37913.3	37831	45626.9	47718.1	45544.3	28885	40997.4	34575.9	31020.6	29784.4	74394.6	71452.8	103273	146191	91101.8	80072.2
L-Gulonolactone	93315.6	97276.4	79520.1	99535.6	88654.4	75884.1	106104	89977.8	102538	94397.1	106589	81547.8	112510	106398	101389	93937.2	106726	112377	99482.7	104807	80501.1	67339.4	86600.9	89877.8
L-Gulose	396108	386593	389781	401486	279709	376873	400652	397208	376803	408891	419357	425642	386883	373391	443471	427440	410595	389678	342368	371668	357639	347878	329817	261510
L-Histidine	2.71235e+06	2.35465e+06	2.76185e+06	2.81513e+06	3.22267e+06	3.36258e+06	3.61618e+06	3.24105e+06	4.59212e+06	3.7101e+06	3.42122e+06	3.45892e+06	4.35005e+06	2.71415e+06	4.35224e+06	4.2832e+06	2.92454e+06	3.35516e+06	3.52941e+06	3.57365e+06	5.51001e+06	6.08641e+06	3.37085e+06	4.02334e+06
L-Homoarginine	37121.2	52275.6	24095.9	33328.1	49708.7	34089.5	50246.6	29191.3	29717.1	44998.8	9	14611	9	16464.1	9	57069.3	6372.38	43214.3	9	15216.3	38911.1	39116.9	8143.48	55080.1
L-Homocitrulline	70148.6	72965.6	65439.2	68351.6	84938	115443	58252.7	83287.5	86367.9	54366.3	72261.3	42774.1	75364.2	39526.6	62574.2	46500.1	34782.2	55446.1	72288.4	59943	74396.9	92619.9	45690.9	77345.3
L-Homoserine	475849	478445	377272	262524	403112	418633	811499	975660	776544	576987	844624	561878	593325	430533	592416	679678	497736	591499	1.53046e+06	1.79518e+06	2.64466e+06	2.19816e+06	1.41338e+06	1.34387e+06
L-Iditol	149116	165413	154350	171036	142886	154689	147344	140036	155576	158323	144503	164846	179586	166767	145239	143333	149135	167449	161038	176711	160354	137362	156860	134386
L-Isserine	901055	754991	433580	585704	270945	801199	869810	869802	942834	785049	1.09271e+06	946579	922113	722314	1.00683e+06	1.02969e+06	762178	648493	1.17477e+06	796018	1.89065e+06	1.47755e+06	607924	501710
L-Lactic Acid	1.99851e+06	3.90524e+06	1.09178e+06	1.17974e+06	2.72998e+06	1.62954e+06	1.35114e+06	1.8451e+06	2.67907e+06	1.76608e+06	1.81319e+06	1.84208e+06	1591735	2.09649e+06	2.20839e+06	1.94939e+06	2.01124e+06	2.10183e+06	2.7206e+06	2.45663e+06	2.50276e+06	2.64176e+06	3.19917e+06	3.28718e+06
L-Lysine	2.44053e+07	1.76581e+07	1.83672e+07	2.17819e+07	4.13115e+07	2.30236e+07	2.53395e+07	1.98758e+07	2.29684e+07	1.74716e+07	2.26801e+07	1.85101e+07	2.15584e+07	1.87095e+07	2.45059e+07	2.30386e+07	1.67204e+07	2.22068e+07	3.18359e+07	2.84103e+07	2.47394e+07	2.45472e+07	1.85177e+07	1.76686e+07
L-Methionine	1.77109e+07	1.88234e+07	1.53784e+07	9.15467e+06	1.11713e+07	1.528e+07	1.89161e+07	2.10246e+07	2.37673e+07	1.55282e+07	1.95241e+07	1.60825e+07	1.89597e+07	1.29232e+07	2.49756e+07	2.1906e+07	1.32693e+07	1.97892e+07	1.34948e+07	1.14311e+07	2.65714e+07	2.83938e+07	1.91419e+07	2.02181e+07
L-N5-(1-Imino-3-pentenyl) ornithine	577359	579372	389306	1.11509e+06	1.7198e+06	521324	271603	1.13662e+06	285958	811764	1.22518e+06	503106	204096	968277	335701	322071	1.09462e+06	365197	3.08342e+06	2.58752e+06	390068	420934	523142	584460
L-Norleucine	1.40094e+07	1.50155e+07	1.32872e+07	1.38347e+07	1.29266e+07	1.38066e+07	2.04681e+07	1.75623e+07	2.11827e+07	1.72858e+07	1.78225e+07	1.7611e+07	1.59831e+07	1.10429e+07	1.8324e+07	1.70325e+07	1.136e+07	1.6194e+07	7.13684e+06	6.41547e+06	9.55078e+06	8.89745e+06	1.96375e+07	1.83146e+07
L-Norvaline	3.70921e+07	4.3834e+07	3.61244e+07	2.56558e+07	2.41242e+07	4.36341e+07	4.66144e+07	5.03106e+07	5.863e+07	4.44422e+07	4.59922e+07	43166392	5.16262e+07	3.40299e+07	5.92947e+07	5.8455e+07	3.53489e+07	5.26734e+07	6.71294e+07	6.14616e+07	5.42133e+07	4.74927e+07	5.67194e+07	5.66976e+07
L-Ornithine	787911	968962	840334	668899	750870	909838	1.47887e+06	894156	1.68033e+06	1.12682e+06	1.16387e+06	1.11388e+06	1.50498e+06	848023	1.78519e+06	1.81076e+06	748550	1.58401e+06	1.60497e+06	1.4606e+06	1.64611e+06	1.60453e+06	1.6011e+06	1.54682e+06
L-Phenylalanine	7.88678e+07	7.92957e+07	7.13217e+07	6.96194e+07	7.51637e+07	7.29488e+07	8.8004e+07	8.29084e+07	9.49247e+07	7.40116e+07	8.7211e+07	7.88983e+07	7.90161e+07	6.78012e+07	8.37987e+07	8.55453e+07	6.96252e+07	7.89171e+07	8.6985e+07	8.40068e+07	1.08458e+08	1.04584e+08	8.92607e+07	8.90069e+07
L-Proline	3.07466e+07	3.01011e+07	1.95635e+07	1.33222e+07	1.93613e+07	3.02271e+07	3.10682e+07	2.83568e+07	4.42865e+07	2.72619e+07	2.50936e+07	3.23538e+07	2.84945e+07	1.81125e+07	3.30047e+07	3.81876e+07	1.76958e+07	2.80172e+07	4.66352e+07	4.94825e+07	5.18404e+07	5.34523e+07	7.12277e+07	6.9525e+07
L-Saccharopine	3.17659e+06	1.72211e+06	1.90567e+06	1.77872e+06	1.57781e+06	1.61373e+06	3.48809e+06	1.98438e+06	2.44985e+06	2.43785e+06	1.34562e+06	2.92606e+06	2.35135e+06	4.27494e+06	3.57071e+06	3.95829e+06	3.01593e+06	1.40627e+06	1.63369e+06	2.89565e+06	2.41683e+06	2.48006e+06	2.56494e+06	2.08133e+06
L-Selenocystathionine	287169	236844	199944	203774	254477	268364	192743	221703	142468	158818	189221	187748	160625	184285	177676	221064	142245	177409	291612	161086	367775	432773	279216	219583
L-Serine	465757	407268	293631	325874	549249	327660	489568	455389	423903	383189	455945	405970	477833	488863	523754	592610	419962	338438	472679	554618	889786	982745	571262	578011
L-Theanine	640814	807188	306865	291397	1.08795e+06	309487	30422.6	32082.9	41916.5	53812.2	43661.4	51111.8	71418.7	32766.8	96366.1	86043.1	74816	74040.7	38510.7	46709	62043.9	63513	66844.3	52454.8
L-Threonine	475849	478445	377272	262524	403112	418633	811499	975660	776544	576987	844624	561878	593325	430533	592416	679678	497736	591499	1.53046e+06	1.79518e+06	2.64466e+06	2.19816e+06	1.41338e+06	1.34387e+06
L-Thyroxine	1.26134e+06	1.32846e+06	1.50503e+06	946040	1.32835e+06	1.48502e+06	1.3429e+06	1.51273e+06	1.46224e+06	1.53014e+06	1.30342e+06	1.62213e+06	1.87196e+06	1.31399e+06	1.82764e+06	1.85703e+06	1.45908e+06	1.49386e+06	422624	546566	212809	238934	1.17602e+06	977182
L-Tryptophan	835795	953339	798723	823190	769490	721191	1.26835e+06	1.14225e+06	1.13141e+06	1.05817e+06	1.12101e+06	1.17819e+06	982929	673404	936259	1.01686e+06	730233	979183	380039	393182	512222	540245	1.10771e+06	1.12674e+06
L-Tryptophanamide	382949	335263	304510	273333	281679	267493	460188	437741	442670	392343	445478	391555	370268	316460	403811	390079	288949	445144	190242	170702	280702	305471	479059	425918
L-Tyrosine	1.1225e+07	1.01603e+07	6.62032e+06	6.10808e+06	9.45879e+06	9.36734e+06	1.54015e+07	1.42648e+07	1.86633e+07	1.37016e+07	1.43305e+07	1.5801e+07	9.90184e+06	7.39025e+06	1.02989e+07	1.09871e+07	7.38715e+06	1.01589e+07	3.03494e+06	3.26443e+06	9.06858e+06	8.05878e+06	2.2694e+06	2.47477e+06
L-Tyrosyl-L-Threonine	1.06406e+06	1.06003e+06	871035	1.11147e+06	876646	1.12019e+06	1.13807e+06	1.05625e+06	932284	984362	1.15698e+06	966830	1.08538e+06	1.19882e+06	985337	995266	1.14145e+06	740513	833907	834753	570488	953361	641253	1.01391e+06
L-Valine	3.70921e+07	4.3834e+07	3.61244e+07	2.56558e+07	2.41242e+07	4.36341e+07	4.66144e+07	5.03106e+07	5.863e+07	4.44422e+07	4.59922e+07	43166392	5.16262e+07	3.40299e+07	5.92947e+07	5.8455e+07	3.53489e+07	5.26734e+07	6.71294e+07	6.14616e+07	5.42133e+07	4.74927e+07	5.67194e+07	5.66976e+07
L-a-Lysophosphatidylserine	21093.6	24908.6	17743.7	20795.6	33100.9	19755.7	16442.3	22163.3	30157.5	26105.1	25099.9	31088.5	16618.7	17699.3	18131	18031.2	16544.6	17136.8	129643	121043	208280	228460	59031.9	56269.7
L-galactopyranose	375569	319813	493351	402392	483771	332882	297310	384833	295692	322008	370884	200960	503596	634037	441622	218212	603327	454613	1.60914e+06	1.57146e+06	1.36375e+06	1.27464e+06	1.75019e+06	1.6766e+06
L-kynurenine	1.84671e+06	1.75583e+06	1.72602e+06	1.66176e+06	1.58722e+06	1.83425e+06	2.98982e+06	3.95e+06	2.87111e+06	3.40298e+06	3.89965e+06	2.90996e+06	1.85593e+06	1.14304e+06	1.61791e+06	1.5707e+06	1.09648e+06	1.42396e+06	1.58483e+06	1.42345e+06	3.32689e+06	3.67289e+06	1.66882e+06	1.74448e+06
L-lyxose	147986	193296	151498	155281	157384	144771	154264	164950	152583	154048	139901	146256	177451	150638	194181	160312	154138	193038	220871	189575	227391	186451	256399	252806
L-rhamnonic acid	161503	163100	158763	113534	138900	126050	155461	107950	134488	103786	128710	122517	151905	141346	104252	121959	124378	113960	238957	243655	221082	227996	375649	437037
L-threo-3-Methylaspartate	977522	1.00873e+06	664525	684486	1.0797e+06	786679	2.09089e+06	2.60643e+06	2.50389e+06	942792	2.74569e+06	1.4769e+06	907120	732668	1.52824e+06	1.45939e+06	702446	1.19416e+06	9.80964e+06	1.04701e+07	1.36715e+07	1.26275e+07	5.42147e+06	5.02566e+06
L-threo-Sphingosine	681392	574897	942428	516987	609991	1.0273e+06	496142	931465	916533	828608	931587	901349	928846	768893	994077	783154	755030	788207	1.11627e+06	947971	509284	596880	520329	544538
LPA(0:0/16:0)	6.77794e+06	1.00479e+07	1.54689e+07	8.54153e+06	5.96084e+06	9.59024e+06	9.71896e+06	1.04598e+07	8.46375e+06	9.16796e+06	6.83919e+06	1.32804e+07	1.11446e+07	9.8899e+06	4.38222e+06	1.78227e+07	5.93489e+06	1.00977e+07	6.4301e+06	3.50547e+06	1.34528e+06	2.17467e+06	5.62047e+06	9.83126e+06
LPA(0:0/18:0)	5.98001e+06	4.18816e+06	4.2416e+06	3.40632e+06	4.26729e+06	3.9584e+06	2.68619e+06	4.66961e+06	3.59244e+06	2.9184e+06	3.65115e+06	4.21548e+06	2.92581e+06	2.52421e+06	3.25304e+06	3.29469e+06	3.50669e+06	4.99821e+06	2.86456e+06	2.16543e+06	1.29538e+06	1.13904e+06	2.59537e+06	3.36835e+06
LPA(16:0/0:0)	1.18358e+07	1.04564e+07	1.43778e+07	9.61709e+06	7.42202e+06	7.51898e+06	4.34496e+06	1.96474e+07	9.35277e+06	8.28949e+06	1.69871e+07	7.83385e+06	2.64136e+07	1.0195e+07	2.04135e+07	5.63746e+06	1.49191e+07	1.27648e+07	7.10391e+06	8.09262e+06	2.79674e+06	4.34326e+06	6.77263e+06	4.79186e+06
LPA(18:1/0:0)	1.50529e+06	1.23427e+06	1.3189e+06	1.43542e+06	1.25528e+06	781344	1.22729e+06	1.30923e+06	835284	1.70775e+06	942260	1.70047e+06	1.8009e+06	1.64522e+06	2.2584e+06	2.28106e+06	2.50743e+06	1.87443e+06	812318	837065	593761	763143	1.33225e+06	1.37586e+06
LPC(0:0/14:0)	9.82938e+06	1.05083e+07	1.10766e+07	8.97506e+06	9.34337e+06	8.58311e+06	9.99924e+06	1.26927e+07	1.08112e+07	1.25986e+07	1.27839e+07	1.3588e+07	1.20579e+07	1.3176e+07	1.42569e+07	1.40695e+07	1.48047e+07	1.15224e+07	9.02805e+06	8.11522e+06	9.09733e+06	9.05456e+06	1.16671e+07	1.17751e+07
LPC(0:0/15:0)	4.82849e+07	4.95897e+07	5.45325e+07	4.62469e+07	4.90913e+07	5.30631e+07	4.06946e+07	4.48513e+07	5.02789e+07	5.04533e+07	4.42244e+07	4.87759e+07	5.44332e+07	5.57657e+07	4.74496e+07	4.60646e+07	5.30231e+07	4.59973e+07	4.49201e+07	4.57738e+07	2.79582e+07	2.87545e+07	4.82464e+07	5.2236e+07
LPC(0:0/16:0)	1.30993e+08	1.31139e+08	1.32191e+08	127535655	1.182e+08	1.26429e+08	1.22193e+08	1.21994e+08	1.2653e+08	1.35539e+08	1.24111e+08	1.38593e+08	1.31957e+08	1.32225e+08	1.35442e+08	1.35618e+08	1.25254e+08	1.35335e+08	9.73426e+07	9.10208e+07	7.00294e+07	7.50312e+07	1.04373e+08	1.02055e+08
LPC(0:0/16:1)	5.441e+07	5.31017e+07	6.02991e+07	5.40406e+07	39712677	4.39475e+07	3.60274e+07	4.09264e+07	4.30563e+07	4.50385e+07	4.00836e+07	4.49296e+07	4.45354e+07	6.06926e+07	6.99897e+07	6.67755e+07	6.77248e+07	5.0897e+07	2.94916e+07	3.17641e+07	2.40361e+07	2.80243e+07	3.97058e+07	4.02483e+07
LPC(0:0/17:0)	1.5086e+08	1.58311e+08	1.50593e+08	1.46453e+08	1.402e+08	1.43658e+08	1.32658e+08	1.28294e+08	1.35012e+08	1.32337e+08	1.38182e+08	1.31754e+08	145883128	1.32488e+08	1.36409e+08	1.38331e+08	1.31211e+08	1.37055e+08	1.42545e+08	1.43219e+08	1.23651e+08	1.23196e+08	1.40294e+08	1.45467e+08
LPC(0:0/18:0)	1.41484e+08	154864465	1.37673e+08	135838638	1.30729e+08	1.36139e+08	1.25843e+08	1.24624e+08	1.36187e+08	1.3161e+08	1.22167e+08	126180539	1.19448e+08	115289443	118037562	1.20889e+08	1.16682e+08	1.18994e+08	1.18283e+08	1.10164e+08	7.8485e+07	8.62036e+07	1.16039e+08	1.10198e+08
LPC(0:0/18:1)	5.92311e+07	5.65263e+07	5.91285e+07	4.12157e+07	3.8284e+07	4.51641e+07	4.71494e+07	4.69433e+07	4.07004e+07	5.06158e+07	5.02465e+07	5.70811e+07	6.36975e+07	7.17977e+07	8.08959e+07	8.04757e+07	7.40406e+07	7.12247e+07	3.47717e+07	3.85844e+07	3.37771e+07	3.58472e+07	4.42998e+07	4.20296e+07
LPC(0:0/18:2)	9.11727e+07	9.08879e+07	9.48885e+07	8.79488e+07	8.78727e+07	9.1023e+07	1.02487e+08	1.0282e+08	9.3438e+07	1.02397e+08	104302513	102433598	9.03037e+07	9.64579e+07	1.00413e+08	1.04673e+08	9.70963e+07	9.6728e+07	8.60348e+07	8.34927e+07	9.42028e+07	100030966	8.59806e+07	8.60855e+07
LPC(0:0/18:3)	1.0187e+07	1.05049e+07	1.33419e+07	9.56224e+06	7.82739e+06	9.31453e+06	9.79142e+06	9.65822e+06	9.52659e+06	8.26647e+06	8.45397e+06	8.22838e+06	8.13277e+06	1.0153e+07	1.06373e+07	1.03194e+07	1.03461e+07	1.14711e+07	1.00657e+07	9.44298e+06	9.52685e+06	1.06587e+07	1.19484e+07	1.39362e+07
LPC(0:0/20:1)	4.74367e+07	4.79788e+07	5.05847e+07	4.04547e+07	3.56692e+07	4.17447e+07	2.02917e+07	2.42762e+07	2.26024e+07	2.19773e+07	2.3738e+07	2.48127e+07	3.13353e+07	3.16881e+07	3.03855e+07	2.76793e+07	3.24471e+07	2.81304e+07	1.13293e+07	1.11356e+07	6.38301e+06	6.57887e+06	1.90485e+07	1.81015e+07
LPC(0:0/20:2)	4.67981e+07	4.94539e+07	4.63763e+07	4.49275e+07	3.26842e+07	4.2184e+07	3.20326e+07	3.25413e+07	3.07012e+07	3.11718e+07	3.30101e+07	3.41923e+07	3.00134e+07	3.66849e+07	3.40113e+07	3.0033e+07	3.80953e+07	3.1258e+07	2.07623e+07	1.93615e+07	11781805	1.20946e+07	2.41198e+07	2.73081e+07
LPC(0:0/20:3)	2.51415e+07	2.70945e+07	2.33022e+07	9	1.8261e+07	2.39713e+07	2.07077e+07	2.28062e+07	1.75057e+07	2.22003e+07	2.37926e+07	2.36567e+07	2.09153e+07	2.63587e+07	3.17281e+07	2.85564e+07	9	2.7994e+07	1.46242e+07	1.44912e+07	1.46239e+07	1.43969e+07	1.24613e+07	1.24482e+07
LPC(0:0/20:4)	6.1091e+07	6.4095e+07	5.65308e+07	5.2589e+07	4.21914e+07	5.98197e+07	4.50309e+07	4.80304e+07	4.19922e+07	4.99879e+07	5.05639e+07	4.39737e+07	4.68626e+07	4.59124e+07	4.50274e+07	4.85177e+07	4.12175e+07	3.93409e+07	4.76622e+07	4.65063e+07	5.15861e+07	48851233	4.33179e+07	3.85301e+07
LPC(0:0/22:4)	7.41297e+06	7.14543e+06	6.19228e+06	6.42175e+06	3.97112e+06	6.34919e+06	7.68947e+06	8.38571e+06	8.6387e+06	9.00217e+06	8.8396e+06	1.03844e+07	6.54272e+06	6.67422e+06	1.07317e+07	9.78422e+06	6.92577e+06	7.89454e+06	7.68428e+06	7.51125e+06	5.84767e+06	6.92721e+06	5.46101e+06	5.48887e+06
LPC(0:0/22:5)	4.2104e+07	37940913	3.90883e+07	4.41155e+07	2.97262e+07	4.31625e+07	4.25797e+07	5.30367e+07	4.83448e+07	5.02752e+07	5.39987e+07	6.06771e+07	4.27387e+07	4.46867e+07	6.5604e+07	5.43734e+07	4.43332e+07	5.44842e+07	5.30405e+07	5.0127e+07	3.70033e+07	4.15638e+07	3.32193e+07	3.42239e+07
LPC(12:0/0:0)	71372.8	97826.4	104514	98767.6	95192.9	85736.5	69134.4	114837	108150	75403	99334.7	92569.9	68042.5	81735.6	63879.3	78047.6	75273.3	44819.2	79211.5	83440.8	134961	160244	81249.9	81834.8
LPC(13:0/0:0)	33902.9	36659.1	37526.6	52206.8	50387	55513.5	37571.9	50911.9	36426.4	33955.2	58035.9	45806.4	52982.8	37706	36674.6	27538.3	37016.6	25288	34875.9	30083.4	44815.8	24092.6	55752.6	42047.6
LPC(14:1/0:0)	119631	87009.2	116367	132637	153576	107929	119154	167211	94399.3	113188	124364	70569.2	127883	116379	151451	149547	174887	96490	123890	185235	203849	232955	81877.4	85203.1
LPC(15:0/0:0)	4.82849e+07	4.95897e+07	5.45325e+07	4.62469e+07	4.90913e+07	5.30631e+07	4.06946e+07	4.48513e+07	5.02789e+07	5.04533e+07	4.42244e+07	4.87759e+07	5.44332e+07	5.57657e+07	4.74496e+07	4.60646e+07	5.30231e+07	4.59973e+07	4.49201e+07	4.57738e+07	2.79582e+07	2.87545e+07	4.82464e+07	5.2236e+07
LPC(16:0/0:0)	1.30993e+08	1.31139e+08	1.32191e+08	127535655	1.182e+08	1.26429e+08	1.22193e+08	1.21994e+08	1.2653e+08	1.35539e+08	1.24111e+08	1.38593e+08	1.31957e+08	1.32225e+08	1.35442e+08	1.35618e+08	1.25254e+08	1.35335e+08	9.73426e+07	9.10208e+07	7.00294e+07	7.50312e+07	1.04373e+08	1.02055e+08
LPC(16:1/0:0)	5.441e+07	5.31017e+07	6.02991e+07	5.40406e+07	39712677	4.39475e+07	3.60274e+07	4.09264e+07	4.30563e+07	4.50385e+07	4.00836e+07	4.49296e+07	4.45354e+07	6.06926e+07	6.99897e+07	6.67755e+07	6.77248e+07	5.0897e+07	2.94916e+07	3.17641e+07	2.40361e+07	2.80243e+07	3.97058e+07	4.02483e+07
LPC(16:2/0:0)	1.47687e+06	1.74594e+06	1.81051e+06	2.19922e+06	1.86482e+06	1.75159e+06	851734	477351	403038	780963	918743	1.07614e+06	891030	1.86786e+06	1.77431e+06	1.05022e+06	1.93561e+06	1.33156e+06	490223	351408	334649	241446	427478	1.22628e+06
LPC(17:0/0:0)	1.84168e+07	1.73283e+07	1.71357e+07	1.72255e+07	1.70897e+07	1.78274e+07	1.46623e+07	1.45734e+07	1.44588e+07	1.47659e+07	1.5409e+07	1.49223e+07	1.53224e+07	1.48529e+07	1.47664e+07	1.48727e+07	1.62755e+07	14367103	1.73603e+07	1.61208e+07	1.26703e+07	1.34799e+07	1.63906e+07	1.61787e+07
LPC(18:0/0:0)	1.41484e+08	154864465	1.37673e+08	135838638	1.30729e+08	1.36139e+08	1.25843e+08	1.24624e+08	1.36187e+08	1.3161e+08	1.22167e+08	126180539	1.19448e+08	115289443	118037562	1.20889e+08	1.16682e+08	1.18994e+08	1.18283e+08	1.10164e+08	7.8485e+07	8.62036e+07	1.16039e+08	1.10198e+08
LPC(18:1/0:0)	5.92311e+07	5.65263e+07	5.91285e+07	4.12157e+07	3.8284e+07	4.51641e+07	4.71494e+07	4.69433e+07	4.07004e+07	5.06158e+07	5.02465e+07	5.70811e+07	6.36975e+07	7.17977e+07	8.08959e+07	8.04757e+07	7.40406e+07	7.12247e+07	3.47717e+07	3.85844e+07	3.37771e+07	3.58472e+07	4.42998e+07	4.20296e+07
LPC(18:2/0:0)	9.11727e+07	9.08879e+07	9.48885e+07	8.79488e+07	8.78727e+07	9.1023e+07	1.02487e+08	1.0282e+08	9.3438e+07	1.02397e+08	104302513	102433598	9.03037e+07	9.64579e+07	1.00413e+08	1.04673e+08	9.70963e+07	9.6728e+07	8.60348e+07	8.34927e+07	9.42028e+07	100030966	8.59806e+07	8.60855e+07
LPC(18:3/0:0)	136705	153631	131897	133068	84714.9	145111	77400.6	115860	82880.2	123593	79064.5	96559	83615	80484.3	74731.1	58898.9	71635.3	72821.6	71143.6	86749	55191.5	44226	69376.5	72812.9
LPC(20:0/0:0)	484524	492023	647077	628219	412332	543505	260362	227618	200977	240764	269075	252383	323732	349043	284141	286889	385065	340437	161055	108711	188073	17700.7	144812	91563
LPC(20:1/0:0)	4.74367e+07	4.79788e+07	5.05847e+07	4.04547e+07	3.56692e+07	4.17447e+07	2.02917e+07	2.42762e+07	2.26024e+07	2.19773e+07	2.3738e+07	2.48127e+07	3.13353e+07	3.16881e+07	3.03855e+07	2.76793e+07	3.24471e+07	2.81304e+07	1.13293e+07	1.11356e+07	6.38301e+06	6.57887e+06	1.90485e+07	1.81015e+07
LPC(20:2/0:0)	4.67981e+07	4.94539e+07	4.63763e+07	4.49275e+07	3.26842e+07	4.2184e+07	3.20326e+07	3.25413e+07	3.07012e+07	3.11718e+07	3.30101e+07	3.41923e+07	3.00134e+07	3.66849e+07	3.40113e+07	3.0033e+07	3.80953e+07	3.1258e+07	2.07623e+07	1.93615e+07	11781805	1.20946e+07	2.41198e+07	2.73081e+07
LPC(20:3/0:0)	2.51415e+07	2.70945e+07	2.33022e+07	9	1.8261e+07	2.39713e+07	2.07077e+07	2.28062e+07	1.75057e+07	2.22003e+07	2.37926e+07	2.36567e+07	2.09153e+07	2.63587e+07	3.17281e+07	2.85564e+07	9	2.7994e+07	1.46242e+07	1.44912e+07	1.46239e+07	1.43969e+07	1.24613e+07	1.24482e+07
LPC(20:4/0:0)	6.1091e+07	6.4095e+07	5.65308e+07	5.2589e+07	4.21914e+07	5.98197e+07	4.50309e+07	4.80304e+07	4.19922e+07	4.99879e+07	5.05639e+07	4.39737e+07	4.68626e+07	4.59124e+07	4.50274e+07	4.85177e+07	4.12175e+07	3.93409e+07	4.76622e+07	4.65063e+07	5.15861e+07	48851233	4.33179e+07	3.85301e+07
LPC(22:2/0:0)	401544	443072	463728	371536	342340	425678	255616	245563	263784	287901	270821	296450	272294	290905	281354	300466	297060	299854	243634	230347	125396	169851	244059	209960
LPC(22:4/0:0)	7.41297e+06	7.14543e+06	6.19228e+06	6.42175e+06	3.97112e+06	6.34919e+06	7.68947e+06	8.38571e+06	8.6387e+06	9.00217e+06	8.8396e+06	1.03844e+07	6.54272e+06	6.67422e+06	1.07317e+07	9.78422e+06	6.92577e+06	7.89454e+06	7.68428e+06	7.51125e+06	5.84767e+06	6.92721e+06	5.46101e+06	5.48887e+06
LPC(22:5/0:0)	4.64496e+07	4.23353e+07	4.18722e+07	4.40086e+07	2.95017e+07	4.33673e+07	4.66434e+07	5.61954e+07	5.20491e+07	5.42257e+07	5.77588e+07	6.64962e+07	3.98314e+07	4.71443e+07	6.23573e+07	6.55496e+07	4.65052e+07	5.29055e+07	5.89114e+07	5.26757e+07	3.89202e+07	3.862e+07	3.57246e+07	3.60506e+07
LPC(O-0:0/18:0)	3.24317e+06	3.29681e+06	3.8995e+06	3.12821e+06	3.3061e+06	3.81384e+06	3.42233e+06	3.3031e+06	4.0582e+06	4.13083e+06	3.3768e+06	4.6866e+06	4.01258e+06	3.82052e+06	3.71084e+06	3.77584e+06	4.09364e+06	3.66345e+06	2.54651e+06	2.5553e+06	1.33202e+06	1.472e+06	3.18475e+06	2.79993e+06
LPC(O-16:0/2:0)	1.41484e+08	154864465	1.37673e+08	135838638	1.30729e+08	1.36139e+08	1.25843e+08	1.24624e+08	1.36187e+08	1.3161e+08	1.22167e+08	126180539	1.19448e+08	115289443	118037562	1.20889e+08	1.16682e+08	1.18994e+08	1.18283e+08	1.10164e+08	7.8485e+07	8.62036e+07	1.16039e+08	1.10198e+08
LPC(O-16:1/0:0)	3.1969e+06	3.14351e+06	3.11782e+06	2.81874e+06	3.08642e+06	3.12076e+06	3.26877e+06	3.0541e+06	3.36992e+06	3.49416e+06	2.99912e+06	3.0124e+06	2.20662e+06	1.98528e+06	1.81447e+06	1.82152e+06	2.13727e+06	2.12533e+06	2.10847e+06	1.86414e+06	1.35567e+06	1.38745e+06	2.52414e+06	2.41861e+06
LPC(O-18:0/0:0)	3.24317e+06	3.29681e+06	3.8995e+06	3.12821e+06	3.3061e+06	3.81384e+06	3.42233e+06	3.3031e+06	4.0582e+06	4.13083e+06	3.3768e+06	4.6866e+06	4.01258e+06	3.82052e+06	3.71084e+06	3.77584e+06	4.09364e+06	3.66345e+06	2.54651e+06	2.5553e+06	1.33202e+06	1.472e+06	3.18475e+06	2.79993e+06
LPC(O-18:1/0:0)	2.10715e+07	2.24722e+07	2.5553e+07	1.85903e+07	1.92985e+07	2.01522e+07	1.93637e+07	1.9855e+07	2.2229e+07	2.27028e+07	2.00504e+07	2.15705e+07	1.75811e+07	2.03415e+07	1.84788e+07	1.90174e+07	2.07933e+07	2.06664e+07	1.57536e+07	1.44208e+07	2.86193e+06	3.15603e+06	1.49553e+07	1.53395e+07
LPE(0:0/16:0)	6.86221e+07	7.7604e+07	6.95906e+07	6.47273e+07	7.39056e+07	8.10423e+07	1.12041e+08	1.07488e+08	1.30059e+08	1.46259e+08	9.52814e+07	1.46021e+08	9.67936e+07	9.61509e+07	9.6555e+07	1.02938e+08	1.11331e+08	1.05254e+08	1.01574e+08	9.46813e+07	1.01437e+08	1.05665e+08	1.05675e+08	9.04602e+07
LPE(0:0/16:1)	2.24173e+06	2.11895e+06	2.41454e+06	2.05346e+06	2.0624e+06	2.2684e+06	1.74154e+06	2.18982e+06	1.71503e+06	2.40385e+06	2.32869e+06	2.3457e+06	2.23854e+06	4.43005e+06	4.758e+06	3.93198e+06	4.56493e+06	2.55973e+06	3.02131e+06	2.83978e+06	3.4418e+06	3.42639e+06	1.64675e+06	1.58579e+06
LPE(0:0/18:0)	6.02771e+07	6.12272e+07	5.61426e+07	4.81032e+07	5.99826e+07	5.85492e+07	1.0163e+08	9.71595e+07	124519073	1.25887e+08	9.74736e+07	139083194	7.9185e+07	6.41135e+07	9.21324e+07	7.81253e+07	7.49816e+07	9.21442e+07	1.23182e+08	1.27136e+08	1.08827e+08	1.09716e+08	9.34145e+07	1.04162e+08
LPE(0:0/18:2)	7.77027e+07	8.36451e+07	9.1785e+07	6.55917e+07	9.03772e+07	7.24658e+07	1.12675e+08	1.14319e+08	1.23193e+08	1.26148e+08	1.10161e+08	1.25523e+08	8.93768e+07	1.10742e+08	9.57026e+07	8.5281e+07	1.08135e+08	9.9346e+07	1.0657e+08	1.09804e+08	1.28728e+08	1.27962e+08	1.0582e+08	108637852
LPE(0:0/18:3)	573238	579618	712104	414878	537106	482331	781612	718552	975350	870804	737835	1.10038e+06	338849	774789	746801	622832	686125	455024	1.11712e+06	1.15138e+06	1.52529e+06	1.47588e+06	838986	761198
LPE(0:0/20:2)	1.60072e+06	1.577e+06	2.03695e+06	1.42589e+06	1.40948e+06	1.23342e+06	2.05942e+06	1.8377e+06	3.40186e+06	3.86019e+06	2.19902e+06	4.82236e+06	1.34873e+06	1.72955e+06	1.30169e+06	1.30153e+06	2.1432e+06	1.77721e+06	2.03592e+06	1.57687e+06	1.22441e+06	1.2407e+06	1.45136e+06	1.12764e+06
LPE(0:0/20:3)	1.21885e+07	1.52778e+07	1.52029e+07	1.20887e+07	1.40362e+07	1.34346e+07	1.26638e+07	1.61545e+07	1.8728e+07	2.43827e+07	1.24557e+07	2.47183e+07	1.55404e+07	1.87175e+07	2.16281e+07	1.7821e+07	1.98999e+07	1.60928e+07	1.42703e+07	9	8.42181e+06	1.13371e+07	1.12148e+07	1.29233e+07
LPE(0:0/20:5)	111752	88284.2	103898	109151	113548	120584	103516	120252	138722	135253	145168	159345	62758.5	120455	80254.9	92327.1	134643	55098.4	274836	266434	459124	494963	168287	178658
LPE(0:0/22:4)	624851	724234	608177	520301	662712	723981	1.00766e+06	1.01933e+06	2.02045e+06	1.9426e+06	954058	2.38779e+06	790109	925805	1.56293e+06	1.45446e+06	1.02429e+06	1.2887e+06	1.92255e+06	1.60477e+06	1.4946e+06	1.31092e+06	1.00685e+06	804224
LPE(0:0/22:5)	497562	518760	658208	508440	462946	550834	977217	1.07473e+06	1.43683e+06	1.87274e+06	921691	2.33267e+06	628251	759650	1.2359e+06	1.00977e+06	732871	836568	1.14765e+06	1.31809e+06	918313	1.0144e+06	520252	545528
LPE(0:0/22:6)	5.16459e+07	5.31836e+07	5.13781e+07	4.83497e+07	4.97011e+07	5.2054e+07	7.17897e+07	8.35402e+07	9.08576e+07	1.03213e+08	8.18471e+07	1.04258e+08	5.76605e+07	7.2974e+07	83609120	6.5913e+07	7.11975e+07	7.34099e+07	8.883e+07	8.77733e+07	6.64557e+07	6.96108e+07	6.35229e+07	6.57297e+07
LPE(14:0/0:0)	152345	156689	147964	155298	188253	200929	164573	170982	192681	179792	191886	208439	147730	175260	170584	154797	181210	109997	191726	170982	232689	211227	120316	126734
LPE(15:0/0:0)	184788	150683	150658	152885	144666	144289	178971	176199	157149	242860	193056	336643	199917	196686	129707	160784	199213	122595	233613	255361	259166	237266	145698	150554
LPE(16:0/0:0)	6.86221e+07	7.7604e+07	6.95906e+07	6.47273e+07	7.39056e+07	8.10423e+07	1.12041e+08	1.07488e+08	1.30059e+08	1.46259e+08	9.52814e+07	1.46021e+08	9.67936e+07	9.61509e+07	9.6555e+07	1.02938e+08	1.11331e+08	1.05254e+08	1.01574e+08	9.46813e+07	1.01437e+08	1.05665e+08	1.05675e+08	9.04602e+07
LPE(16:1/0:0)	89543.6	59184.9	84295.6	99731.1	89599.1	81357.9	74013.2	91445.8	51399.9	69129.9	106103	91184.7	92067	142280	209920	152258	164976	97007.3	92679	88445.9	144799	161110	62777.5	46302.5
LPE(17:1/0:0)	172643	158400	230312	118247	193204	137670	160561	169597	157295	199149	138160	144621	163249	347591	282610	266250	346970	182248	306213	278935	308905	379203	183842	166045
LPE(18:0/0:0)	6.02771e+07	6.12272e+07	5.61426e+07	4.81032e+07	5.99826e+07	5.85492e+07	1.0163e+08	9.71595e+07	124519073	1.25887e+08	9.74736e+07	139083194	7.9185e+07	6.41135e+07	9.21324e+07	7.81253e+07	7.49816e+07	9.21442e+07	1.23182e+08	1.27136e+08	1.08827e+08	1.09716e+08	9.34145e+07	1.04162e+08
LPE(18:1/0:0)	3.36657e+07	2.95171e+07	4.34869e+07	2.19616e+07	3.82855e+07	4.15096e+07	4.62799e+07	5.00217e+07	6.34638e+07	6.78877e+07	4.68343e+07	6.34837e+07	4.34354e+07	6.42403e+07	7.10789e+07	6.18596e+07	6.01666e+07	5.57509e+07	7.57257e+07	7.25589e+07	6.62906e+07	6.70535e+07	4.54504e+07	6.16641e+07
LPE(18:2/0:0)	1.37385e+07	1.49469e+07	1.95669e+07	1.33524e+07	1.71385e+07	1.28472e+07	2.00069e+07	1.79399e+07	2.58687e+07	1.96453e+07	1.56106e+07	2.70747e+07	1.55301e+07	1.4697e+07	1.74106e+07	1.33755e+07	1.50715e+07	1.40698e+07	2.5114e+07	2.7882e+07	2.82557e+07	2.32832e+07	1.72564e+07	2.10717e+07
LPE(18:3/0:0)	573238	579618	712104	414878	537106	482331	781612	718552	975350	870804	737835	1.10038e+06	338849	774789	746801	622832	686125	455024	1.11712e+06	1.15138e+06	1.52529e+06	1.47588e+06	838986	761198
LPE(20:2/0:0)	1.60072e+06	1.577e+06	2.03695e+06	1.42589e+06	1.40948e+06	1.23342e+06	2.05942e+06	1.8377e+06	3.40186e+06	3.86019e+06	2.19902e+06	4.82236e+06	1.34873e+06	1.72955e+06	1.30169e+06	1.30153e+06	2.1432e+06	1.77721e+06	2.03592e+06	1.57687e+06	1.22441e+06	1.2407e+06	1.45136e+06	1.12764e+06
LPE(20:3/0:0)	1.21885e+07	1.52778e+07	1.52029e+07	1.20887e+07	1.40362e+07	1.34346e+07	1.26638e+07	1.61545e+07	1.8728e+07	2.43827e+07	1.24557e+07	2.47183e+07	1.55404e+07	1.87175e+07	2.16281e+07	1.7821e+07	1.98999e+07	1.60928e+07	1.42703e+07	9	8.42181e+06	1.13371e+07	1.12148e+07	1.29233e+07
LPE(20:4/0:0)	8.10791e+07	9.10091e+07	8.29693e+07	7.47293e+07	8.25984e+07	7.93954e+07	9.10681e+07	8.78643e+07	9.59665e+07	1.07715e+08	9.72776e+07	1.08766e+08	5.93245e+07	8.32513e+07	9.45126e+07	7.62398e+07	8.18094e+07	6.20778e+07	9.62685e+07	9.78165e+07	9.61844e+07	9.27577e+07	6.71647e+07	7.82619e+07
LPE(20:5/0:0)	111752	88284.2	103898	109151	113548	120584	103516	120252	138722	135253	145168	159345	62758.5	120455	80254.9	92327.1	134643	55098.4	274836	266434	459124	494963	168287	178658
LPE(22:4/0:0)	624851	724234	608177	520301	662712	723981	1.00766e+06	1.01933e+06	2.02045e+06	1.9426e+06	954058	2.38779e+06	790109	925805	1.56293e+06	1.45446e+06	1.02429e+06	1.2887e+06	1.92255e+06	1.60477e+06	1.4946e+06	1.31092e+06	1.00685e+06	804224
LPE(22:5/0:0)	497562	518760	658208	508440	462946	550834	977217	1.07473e+06	1.43683e+06	1.87274e+06	921691	2.33267e+06	628251	759650	1.2359e+06	1.00977e+06	732871	836568	1.14765e+06	1.31809e+06	918313	1.0144e+06	520252	545528
LPE(22:6/0:0)	5.16459e+07	5.31836e+07	5.13781e+07	4.83497e+07	4.97011e+07	5.2054e+07	7.17897e+07	8.35402e+07	9.08576e+07	1.03213e+08	8.18471e+07	1.04258e+08	5.76605e+07	7.2974e+07	83609120	6.5913e+07	7.11975e+07	7.34099e+07	8.883e+07	8.77733e+07	6.64557e+07	6.96108e+07	6.35229e+07	6.57297e+07
LPG(18:1/0:0)	1.4973e+06	1.41937e+06	1.4621e+06	1.54592e+06	1.1815e+06	1.38945e+06	1.36053e+06	1.09979e+06	1.12332e+06	980414	1.36306e+06	1.60508e+06	1.22517e+06	1.18694e+06	1.1868e+06	1.02033e+06	1.12143e+06	1.28612e+06	952002	1.2438e+06	678371	816707	858599	1.2306e+06
LPI(16:2/0:0)	353263	371234	85326.5	398654	633746	229631	55948.6	131036	207371	125799	141028	66042.4	41603.6	69671.9	75387.2	64454.2	96057.1	48846.8	603156	658764	93289.8	91502.7	162835	168164
LPI(18:2/0:0)	479709	479702	678848	744550	513053	873375	941225	1.20521e+06	744579	654112	1.08095e+06	651569	948936	885721	856871	854721	993062	947949	772117	757785	690401	773168	811039	767245
Lactose	198972	189245	211046	121237	137640	94108.7	142887	148667	144635	146018	170656	128336	176734	145544	132976	165446	185495	215378	150659	206248	209294	206457	193324	191284
Lactulose	198972	189245	211046	121237	137640	94108.7	142887	148667	144635	146018	170656	128336	176734	145544	132976	165446	185495	215378	150659	206248	209294	206457	193324	191284
Landomycin D	1.07426e+06	1.00875e+06	459646	666775	567329	389559	5.96965e+06	7.51642e+06	4.65125e+06	2.94751e+06	7.26651e+06	2.90201e+06	7.42177e+06	6.64397e+06	1.40067e+07	1.36342e+07	6.95693e+06	1.05866e+07	1.62002e+07	1.36038e+07	1.86164e+07	1.72682e+07	2.85555e+07	2.89156e+07
Lansine	27686.3	37048.7	31201.4	35618.8	38686.2	62378	49339.1	45949.5	50978.6	37999.5	34413.9	38009.7	43614.6	35318.4	42823.6	42094.5	36886.9	35999	32922.9	39925.5	23575.2	26668.6	35147.9	42035.9
Lansoprazole	30156.4	27813.5	15504.2	50886.5	87636.2	125080	37822.9	83716.1	264759	81363.4	84733.7	77357.4	40220.8	47094.8	60418.5	50384.1	33729.7	69166.3	365489	389502	201254	183178	467094	511998
Latanoprost(free acid)-d4	899.9	2873.92	2217.99	1953.42	6394.63	2667.67	10516	11551	6754.08	13094.5	10533.9	3534.75	9336.42	1277.69	2854.62	4388.62	3268.42	3343.42	2.63082e+06	1.06573e+06	1.30585e+06	1.40247e+06	74805.3	79604.7
Leu-Ala	58991.6	90861.7	38361	22002.9	42767.9	69782.8	38706.4	94101.2	50509.5	62431.4	23962.7	73388.6	138076	131489	133724	45809.7	81952.7	34209	173787	176411	140362	125276	401383	386144
Leu-Ala-Arg-Glu-Leu	688294	635106	390557	512846	259073	446855	83853.2	159659	88754.9	130601	113231	107178	116152	130695	197854	216980	130056	83127.1	193961	204828	279641	287179	60596.1	50134.6
Leu-Ala-Asn-Phe-Lys	1.05744e+07	1.00267e+07	9.28658e+06	1.22795e+07	6.11578e+06	1.09665e+07	1.07597e+07	1.13237e+07	1.23411e+07	1.24646e+07	1.14853e+07	1.61169e+07	9.79474e+06	1.06961e+07	1.47174e+07	1.50401e+07	1.03294e+07	1.21133e+07	1.27682e+07	1.26408e+07	1.02961e+07	8.871e+06	7.7906e+06	7.7136e+06
Leu-Ala-Gly-Glu-Phe	81273.2	153562	98616.8	44308.3	217761	108290	1.44997e+06	1.74574e+06	980708	396671	1.59529e+06	555680	54309.1	110910	80571.2	152932	20841.9	165064	2.5834e+06	2.63113e+06	1.66545e+07	1.90552e+07	611778	673554
Leu-Ala-Pro-Leu-Glu	2.60847e+07	3.31345e+07	3.33675e+07	2.57403e+07	2.75982e+07	2.58538e+07	3.42862e+07	3.30895e+07	2.6321e+07	3.23528e+07	3.73378e+07	3.51235e+07	3.02463e+07	3.2341e+07	3.3927e+07	3.42458e+07	3.56181e+07	3.41012e+07	2.79067e+07	2.49783e+07	2.45676e+07	2.95172e+07	2.81326e+07	3.03068e+07
Leu-Arg-Asn-Arg	1.08616e+07	9.52015e+06	8.4986e+06	8.11235e+06	5.98403e+06	6.53563e+06	4.40545e+06	4.59018e+06	5.39738e+06	5.38943e+06	4.91054e+06	6.2578e+06	8.70316e+06	8.70273e+06	7.86725e+06	8.02976e+06	8.69556e+06	7.25084e+06	3.67766e+06	3.58664e+06	2.12322e+06	2.12188e+06	5.33272e+06	5.59896e+06
Leu-Asn-Arg-Glu	63393.6	71916.6	31852.7	27457.1	35651.9	17105.6	195330	232169	78422.1	113139	229983	93124.8	298939	112509	279977	270218	129110	166783	6.86336e+06	6.03254e+06	2.24301e+07	2.42466e+07	891676	977536
Leu-Asp	86980	84532.7	11052.2	30379.1	363461	143751	156629	374958	358891	349827	319332	226623	134510	168806	215282	336560	348935	130675	1.8406e+06	1.51986e+06	713407	698977	962289	904424
Leu-Gln-Arg-Arg	2.46868e+06	2.41919e+06	2.31209e+06	2.22764e+06	1.35701e+06	2.12988e+06	2.73944e+06	2.79766e+06	2.92116e+06	2.82413e+06	3.05699e+06	3.22806e+06	2.1327e+06	2.21638e+06	3.41432e+06	3.57819e+06	2.28484e+06	2.83288e+06	2.68477e+06	2.37163e+06	2.05634e+06	2.20885e+06	1.73499e+06	1.7874e+06
Leu-Glu	33827.7	26529.7	11794.7	24044.2	31140.7	20976.7	66957.8	119664	101096	24188	102541	83722.9	33590.1	50053.2	55588.5	49391.5	69717.7	42976	747757	654053	435263	450826	522988	120956
Leu-Gly-Asp-Val-Ile	3.22563e+06	3.12588e+06	3.17857e+06	2.56639e+06	2.60463e+06	2.48277e+06	1.68116e+06	2.74187e+06	2.45207e+06	2.29988e+06	2.58309e+06	3.15461e+06	3.14427e+06	3.68917e+06	3.72029e+06	4.1345e+06	3.03086e+06	3.02461e+06	2.30664e+06	1.77128e+06	1.5196e+06	1.72952e+06	2.14995e+06	2.33332e+06
Leu-Gly-Phe-Glu-Val	4.66014e+07	5.10507e+07	4.77245e+07	5.0267e+07	3.63135e+07	4.98523e+07	4.75075e+07	5.03415e+07	4.76839e+07	3.88518e+07	4.76909e+07	4.12669e+07	4.90422e+07	4.31596e+07	5.45648e+07	5.49448e+07	4.86177e+07	4.70881e+07	6.37038e+07	6.27311e+07	7.3632e+07	7.54161e+07	5.53782e+07	5.18094e+07
Leu-His-Gly-Phe-His	324184	305248	376739	277236	333943	291905	565115	645909	1.60675e+06	1.59499e+06	679815	1.87113e+06	502328	480908	843029	1.00509e+06	432562	841450	726568	781961	650482	633131	457346	536505
Leu-His-Phe-Lys	2.67474e+06	2.68902e+06	2.4125e+06	2.30395e+06	1.62997e+06	2.48219e+06	1.73786e+06	1.55683e+06	1.60263e+06	1.78228e+06	1.91599e+06	1.80852e+06	1.48542e+06	1.59645e+06	1.99694e+06	1.95102e+06	1.46756e+06	1.40635e+06	1.79627e+06	1.37947e+06	1.77564e+06	2.17158e+06	1.36843e+06	1.11629e+06
Leu-Ile-Ser-Glu	1.11555e+07	1.29621e+07	1.6269e+07	8.94396e+06	5.46163e+06	1.34021e+07	1.49926e+07	1.23134e+07	7.5797e+06	1.55166e+07	1.45529e+07	1.10492e+07	8.42818e+06	1.11749e+07	1.0376e+07	1.22807e+07	8.71296e+06	1.49319e+07	7.11063e+06	5.83415e+06	9.34575e+06	7.82778e+06	7.40944e+06	1.11131e+07
Leu-Leu-Ala-Glu-Glu	341877	310189	286278	232321	215657	235803	197214	182530	171284	221222	175607	203661	158054	234615	249542	262509	251582	227366	169120	187577	150032	135261	183256	180743
Leu-Leu-Asp-Leu-Leu	622259	703057	145719	1.06235e+06	401520	176173	139986	605169	520658	207514	619679	137723	71101.3	62579.2	216706	145288	114779	74229	538865	448913	188711	290332	268207	226119
Leu-Leu-Leu	40364.3	37078.1	26100.3	24087.1	39300.3	52994.8	22083.7	10955.9	19698.3	14221.8	10895.2	17036.4	33463.5	25649.2	42448.3	37456.7	31136.8	32427.9	14303	4858.03	9510.61	12966.2	20359.9	32530.2
Leu-Leu-Leu-Ala-Ala	441108	425120	497396	525689	471998	474774	457656	472824	489095	494703	422290	500208	459401	485565	445293	477162	475841	458814	361024	351201	278291	170592	423846	420466
Leu-Leu-Leu-Pro-Gly	96533	79689.6	96305.9	71251.9	59825.4	81518.3	179032	120408	242992	186626	113429	171844	165572	186655	207560	205913	205762	285621	76007.7	69605.9	322059	359798	253181	225760
Leu-Leu-Ser-Pro-Tyr	1.05148e+07	1.00639e+07	8.67044e+06	8.33914e+06	4.96511e+06	6.88278e+06	7.97756e+06	9.57423e+06	1.02594e+07	1.07469e+07	8.62076e+06	1.07036e+07	9.19468e+06	6.32597e+06	1.47888e+07	1.59508e+07	6.80677e+06	9.72971e+06	5.8794e+06	6.52608e+06	6.40518e+06	6.67328e+06	4.53379e+06	4.01033e+06
Leu-Lys-His-Glu	5.84468e+07	5.8282e+07	6.79225e+07	5.85175e+07	6.18472e+07	6.30443e+07	6.77133e+07	7.80789e+07	8.88288e+07	9.29991e+07	7.92743e+07	9.45786e+07	5.97358e+07	7.24812e+07	7.2321e+07	6.98974e+07	7.28097e+07	6.56923e+07	9.58606e+07	90915321	7.33076e+07	7.56702e+07	7.22341e+07	6.95003e+07
Leu-Met	422101	451007	67306.9	120700	319973	82522.5	25193.4	13541.2	17279	8832.97	13054.1	16190.2	22456.2	7276.87	47073.5	45697.7	14311.4	19563	4809.2	8035.28	14639.8	7395.85	119949	138097
Leu-Met-Ala-His-Leu	1.85811e+06	2.92603e+06	980007	1.84035e+06	2.07739e+06	877318	648909	2.22306e+06	1.22801e+06	1.07119e+06	1.95341e+06	302552	211339	309537	762145	737643	215532	281031	3.42218e+06	1.67327e+06	1.13447e+06	1.25012e+06	543850	812993
Leu-Pro-Val-Leu-Glu	143692	133850	204705	172476	194676	253441	154528	118160	109366	148055	79483.4	152330	139706	230931	187986	191640	137851	86403.8	76127.9	111618	71411.3	67956.1	155564	85732.8
Leu-Ser-Ala-Leu-Glu	9	9	9	9	9	9	166109	103088	109604	28102.3	104171	39465.7	3333.13	2186.67	6745.27	6650.69	2071.61	6383.99	2.02488e+06	2.03548e+06	2.21028e+07	2.30871e+07	150621	163673
Leu-Ser-Glu-Lys	1.24035e+06	1.25878e+06	1.5875e+06	911697	1.17236e+06	1.06198e+06	1.49289e+06	1.52074e+06	1.95659e+06	1.76117e+06	1.58219e+06	1.94793e+06	737852	1.36032e+06	988672	1.04427e+06	1.57542e+06	920559	1.88286e+06	2.06334e+06	3.50196e+06	3.54607e+06	1.73252e+06	1.75709e+06
Leu-Ser-Leu-Pro-Glu	230909	174243	233950	205192	264813	158985	256652	269965	340165	266164	217035	247000	164895	186279	210513	220374	132375	289458	68163.5	62284.4	66357.8	63923.1	161282	102772
Leu-Thr	75408.8	87204.4	44810.1	70498.1	157728	50467.6	34426.5	61422.9	66658.7	33827.6	39221.5	48834.8	45148.2	42398.1	59180.9	58361	38187.4	40606.1	119568	144009	71616.8	96154.9	311392	295896
Leu-Tyr-Asp-Lys	177422	165081	84251.6	103149	113436	15278.1	1.8578e+06	1.5806e+06	1.22631e+06	635467	1.64372e+06	662180	80466.7	50401.7	180595	176556	58414	98188.2	751288	878242	1.00853e+06	1.12801e+06	126540	82859.1
Leu-Tyr-Gln-Glu	4979.51	2075.15	4581.47	2163.92	3381.56	2932.34	9164.97	7639.88	2651.73	14633.4	2969.77	8586.31	1499.11	5325.57	7187.93	4749.85	9995.83	11453.9	242985	266467	1.23632e+06	1.32564e+06	25202.9	17969.1
Leu-Tyr-Phe-Lys	10106.8	7879.03	10588.4	9623.41	10857.1	9378.28	5340.8	5497.96	6530.79	4514.94	7933.42	10911	11029	14675.7	12687.9	16678.7	21186	10805.6	8734.77	3882.34	5177.49	5525.39	12339	12616.9
Leu-Tyr-Ser-Lys-Ser	1.95684e+06	1.92796e+06	1.28504e+06	1.31681e+06	2.32892e+06	2.70663e+06	1.35479e+06	1.45538e+06	1.27594e+06	1.9693e+06	1.66678e+06	1.82318e+06	3.38141e+06	3.52603e+06	2.43403e+06	2.84515e+06	3.60765e+06	3.51766e+06	318517	277379	231701	262857	1.09465e+06	1.03097e+06
Leu-Val	60638.3	66498.2	62006.2	46059.7	49732.7	67455	20422.5	28447.7	19308.1	20938.4	59915.7	49701.3	200242	72734.3	72857.3	68589.6	82393.5	122679	28000.8	29507.1	11151.9	22510.8	38459	41508.3
Leu-Val-Phe-Ala-Ile	4776.69	777.346	1427.73	4720.35	903.481	2547.42	1443.36	3133.66	5184.19	1843.07	565.536	1717.36	11403.2	4671.93	8423.57	3269.98	3846.99	8675.7	447056	438670	441219	237116	59438	27177.8
Leucine enkephalin acetate salt	656858	692068	588761	701069	505769	559714	552730	459601	555543	554504	545568	492995	427852	532345	498640	583259	559874	433717	508913	586792	623142	523237	711115	689342
Leukotriene B4-3-aminopropylamide	16659.5	38245.7	19904.6	12868.9	62834.6	30650.9	205734	242121	127308	147333	258563	240742	25623.1	12265.7	40349	22251.5	26795	41420.3	10179.7	70108.6	19792	65580.5	6974.64	13427.4
Lidocaine	1.02537e+07	1.08128e+07	1.03815e+07	1.00726e+07	1.01838e+07	1.09732e+07	8.98148e+06	1.00424e+07	1.00771e+07	9.19353e+06	1.02717e+07	9.52679e+06	9.84704e+06	1.0373e+07	8.80734e+06	9.2811e+06	9.15087e+06	8.98403e+06	1.09544e+07	1.06158e+07	1.04951e+07	1.0894e+07	9.97504e+06	1.09378e+07
[truncated: 805 more rows]

## Sheet: Table S9
Table S9. Differential metabolite screening results of CCL4 vs CCl4+DCA and CCl4+DCA vs CCl4-DCA+Abx
[truncated: 2,337 more rows]

[truncated: 4 more sheets: Table S10, Table S11, Table S12, Table S13]
